# Supplementary material for: Evidence for a double mutualistic interaction between a lizard and a Mediterranean gymnosperm, Ephedra fragilis
Source: AoB Plants. 2019 Jan 11;11(1):plz001. doi: 10.1093/aobpla/plz001 (PMC6379517; doi:10.1093/aobpla/plz001)
Supplement: Supporting Information [file plz001_suppl_supporting_information.zip]

Archive with 5 entries (5 files):
- plz001_suppl_Supporting_Information-4.csv
- plz001_suppl_Supporting_Information-5.csv
- plz001_suppl_Supporting_Information-1.csv
- plz001_suppl_Supporting_Information-2.csv
- plz001_suppl_Supporting_Information-3.csv
