# Supplementary material for: Evidence for a double mutualistic interaction between a lizard and a Mediterranean gymnosperm, Ephedra fragilis
Source: AoB Plants. 2019 Jan 11;11(1):plz001. doi: 10.1093/aobpla/plz001 (PMC6379517; doi:10.1093/aobpla/plz001)
Supplement: Supporting Information [file plz001_suppl_supporting_information.zip › plz001_suppl_Supporting_Information-4.csv]

Plate	Code	ID Sample	Treatment	Plant ID	Height (cm)	Width (cm)	Sow number	ID Alveol	Weight (mg)	Germination	Emergence date
1	A1	C1	Control	1	86,2	140,4	1	C1	8,3	1	17/10/2016
1	A2	C1	Control	1	86,2	140,4	2	C2	6	0
1	A3	C1	Control	1	86,2	140,4	3	C3	13	1	14/10/2016
1	A4	C1	Control	1	86,2	140,4	4	C4	10	1	17/10/2016
1	A5	C1	Control	1	86,2	140,4	5	C5	11,1	0
1	A6	C1	Control	1	86,2	140,4	6	C6	9,5	1	14/10/2016
1	A7	C1	Control	1	86,2	140,4	7	C7	10,5	0
1	A8	C1	Control	1	86,2	140,4	8	C8	10,7	1	14/10/2016
1	A9	C1	Control	1	86,2	140,4	9	C9	9,9	1	14/10/2016
1	A10	C1	Control	1	86,2	140,4	10	C10	8,4	1	17/10/2016
1	A11	C1	Control	1	86,2	140,4	11	C11	10,7	1	17/10/2016
1	A12	C1	Control	1	86,2	140,4	12	C12	9,8	1	14/10/2016
1	B1	C1	Control	1	86,2	140,4	13	C13	10,5	1	17/10/2016
1	B2	C1	Control	1	86,2	140,4	14	C14	11,5		lost
1	B3	C2	Control	2	96,6	172,2	15	C15	8,3	1	14/10/2016
1	B4	C2	Control	2	96,6	172,2	16	C16	9,7	0
1	B5	C2	Control	2	96,6	172,2	17	C17	11,9	1	14/10/2016
1	B6	C2	Control	2	96,6	172,2	18	C18	10,1	0
1	B7	C2	Control	2	96,6	172,2	19	C19	9,2	1	14/10/2016
1	B8	C2	Control	2	96,6	172,2	20	C20	10,3	0
1	B9	C2	Control	2	96,6	172,2	21	C21	8,5	0
1	B10	C2	Control	2	96,6	172,2	22	C22	10,8	1	14/10/2016
1	B11	C2	Control	2	96,6	172,2	23	C23	10,3	0
1	B12	C2	Control	2	96,6	172,2	24	C24	10,1	0
1	C1	C2	Control	2	96,6	172,2	25	C25	9,9	1	21/10/2016
1	C2	C2	Control	2	96,6	172,2	26	C26	10,4	1	17/10/2016
1	C3	C2	Control	2	96,6	172,2	27	C27	10,8	0
1	C4	C2	Control	2	96,6	172,2	28	C28	9,4	1	14/10/2016
1	C5	C3	Control	3	88,4	111,4	29	C29	8,8	1	14/10/2016
1	C6	C3	Control	3	88,4	111,4	30	C30	10,7	1	10/10/2016
1	C7	C3	Control	3	88,4	111,4	31	C31	8,6	1	14/10/2016
1	C8	C3	Control	3	88,4	111,4	32	C32	8,5	1	14/10/2016
1	C9	C3	Control	3	88,4	111,4	33	C33	10	1	14/10/2016
1	C10	C3	Control	3	88,4	111,4	34	C34	10,5	1	14/10/2016
1	C11	C3	Control	3	88,4	111,4	35	C35	9	1	10/10/2016
1	C12	C3	Control	3	88,4	111,4	36	C36	10,7	1	10/10/2016
1	D1	C3	Control	3	88,4	111,4	37	C37	9,7	1	10/10/2016
1	D2	C3	Control	3	88,4	111,4	38	C38	9,1	1	14/10/2016
1	D3	C3	Control	3	88,4	111,4	39	C39	8	1	10/10/2016
1	D4	C3	Control	3	88,4	111,4	40	C40	10,6	1	14/10/2016
1	D5	C3	Control	3	88,4	111,4	41	C41	8,8	1	17/10/2016
1	D6	C3	Control	3	88,4	111,4	42	C42	9,2	1	14/10/2016
1	D7	C4	Control	4	88,3	151,2	43	C43	9,9	1	14/10/2016
1	D8	C4	Control	4	88,3	151,2	44	C44	10,8	1	14/10/2016
1	D9	C4	Control	4	88,3	151,2	45	C45	9,6	0
1	D10	C4	Control	4	88,3	151,2	46	C46	12	1	14/10/2016
1	D11	C4	Control	4	88,3	151,2	47	C47	11,2	1	14/10/2016
1	D12	C4	Control	4	88,3	151,2	48	C48	9,4	1	17/10/2016
1	E1	C4	Control	4	88,3	151,2	49	C49	12,2	1	14/10/2016
1	E2	C4	Control	4	88,3	151,2	50	C50	9,8	1	17/10/2016
1	E3	C4	Control	4	88,3	151,2	51	C51	8,5	1	14/10/2016
1	E4	C4	Control	4	88,3	151,2	52	C52	10,5	1	17/10/2016
1	E5	C4	Control	4	88,3	151,2	53	C53	10,8	1	14/10/2016
1	E6	C4	Control	4	88,3	151,2	54	C54	10,9	1	14/10/2016
1	E7	C4	Control	4	88,3	151,2	55	C55	9,6	1	21/10/2016
1	E8	C4	Control	4	88,3	151,2	56	C56	8,5	1	14/10/2016
1	E9	C6	Control	6	106,4	122,8	57	C57	11,8	1	14/10/2016
1	E10	C6	Control	6	106,4	122,8	58	C58	9,7	1	17/10/2016
1	E11	C6	Control	6	106,4	122,8	59	C59	9,7	1	14/10/2016
1	E12	C6	Control	6	106,4	122,8	60	C60	8,4	1	14/10/2016
1	F1	C6	Control	6	106,4	122,8	61	C61	9,8	1	14/10/2016
1	F2	C6	Control	6	106,4	122,8	62	C62	9,5	1	14/10/2016
1	F3	C6	Control	6	106,4	122,8	63	C63	9,6	1	14/10/2016
1	F4	C6	Control	6	106,4	122,8	64	C64	11,8	1	10/10/2016
1	F5	C6	Control	6	106,4	122,8	65	C65	10,6	1	10/10/2016
1	F6	C6	Control	6	106,4	122,8	66	C66	9,3	1	14/10/2016
1	F7	C6	Control	6	106,4	122,8	67	C67	9	1	14/10/2016
1	F8	C6	Control	6	106,4	122,8	68	C68	9,3	1	14/10/2016
1	F9	C6	Control	6	106,4	122,8	69	C69	11	1	21/10/2016
1	F10	C6	Control	6	106,4	122,8	70	C70	8,6	1	10/10/2016
1	F11	C7	Control	7	97,8	142,8	71	C71	5,9	0
1	F12	C7	Control	7	97,8	142,8	72	C72	5	0
1	G1	C7	Control	7	97,8	142,8	73	C73	5,2	0
1	G2	C7	Control	7	97,8	142,8	74	C74	6,9	0
1	G3	C7	Control	7	97,8	142,8	75	C75	6,4	0
1	G4	C7	Control	7	97,8	142,8	76	C76	5,7	0
1	G5	C7	Control	7	97,8	142,8	77	C77	6	0
1	G6	C7	Control	7	97,8	142,8	78	C78	5,2	0
1	G7	C7	Control	7	97,8	142,8	79	C79	6	0
1	G8	C7	Control	7	97,8	142,8	80	C80	5	0
1	G9	C7	Control	7	97,8	142,8	81	C81	5,2	0
1	G10	C7	Control	7	97,8	142,8	82	C82	7,4	1	10/10/2016
1	G11	C7	Control	7	97,8	142,8	83	C83	8,5	1	14/10/2016
1	G12	C7	Control	7	97,8	142,8	84	C84	5	0
1	H1	C8	Control	8	65,2	85,4	85	C85	10	1	14/10/2016
1	H2	C8	Control	8	65,2	85,4	86	C86	7,8	0
1	H3	C8	Control	8	65,2	85,4	87	C87	10,7	0
1	H4	C8	Control	8	65,2	85,4	88	C88	8,3	0
1	H5	C8	Control	8	65,2	85,4	89	C89	8,6	0
1	H6	C8	Control	8	65,2	85,4	90	C90	8,9	1	14/10/2016
1	H7	C8	Control	8	65,2	85,4	91	C91	8,8	1	17/10/2016
1	H8	C8	Control	8	65,2	85,4	92	C92	8,4	1	14/10/2016
1	H9	C8	Control	8	65,2	85,4	93	C93	9,8	1	14/10/2016
1	H10	C8	Control	8	65,2	85,4	94	C94	8,2	1	17/10/2016
1	H11	C8	Control	8	65,2	85,4	95	C95	8,9	0
1	H12	C8	Control	8	65,2	85,4	96	C96	9,3	0
2	A1	C8	Control	8	65,2	85,4	97	C97	9,7	1	17/10/2016
2	A2	C8	Control	8	65,2	85,4	98	C98	8	1	14/10/2016
2	A3	C8	Control	8	65,2	85,4	99	C99	9,1	0
2	A4	C9	Control	9	68,6	66,5	100	C100	9,3	1	14/10/2016
2	A5	C9	Control	9	68,6	66,5	101	C101	6,9	0
2	A6	C9	Control	9	68,6	66,5	102	C102	8,1	1	14/10/2016
2	A7	C9	Control	9	68,6	66,5	103	C103	8,1	1	14/10/2016
2	A8	C9	Control	9	68,6	66,5	104	C104	7,8	1	14/10/2016
2	A9	C9	Control	9	68,6	66,5	105	C105	7,4	1	17/10/2016
2	A10	C9	Control	9	68,6	66,5	106	C106	8,6	1	14/10/2016
2	A11	C9	Control	9	68,6	66,5	107	C107	8	1	14/10/2016
2	A12	C9	Control	9	68,6	66,5	108	C108	8,1	1	14/10/2016
2	B1	C9	Control	9	68,6	66,5	109	C109	8,5	1	14/10/2016
2	B2	C9	Control	9	68,6	66,5	110	C110	7,3	1	17/10/2016
2	B3	C9	Control	9	68,6	66,5	111	C111	9,7	1	17/10/2016
2	B4	C9	Control	9	68,6	66,5	112	C112	7,8	1	14/10/2016
2	B5	C9	Control	9	68,6	66,5	113	C113	7,4	1	14/10/2016
2	B6	C10	Control	10	102,9	99,5	114	C114	7,9	1	17/10/2016
2	B7	C10	Control	10	102,9	99,5	115	C115	7,5	1	17/10/2016
2	B8	C10	Control	10	102,9	99,5	116	C116	8,5	1	28/10/2016
2	B9	C10	Control	10	102,9	99,5	117	C117	8,1	1	21/10/2016
2	B10	C10	Control	10	102,9	99,5	118	C118	7,6	1	14/10/2016
2	B11	C10	Control	10	102,9	99,5	119	C119	7,5	1	21/10/2016
2	B12	C10	Control	10	102,9	99,5	120	C120	8,3	1	14/10/2016
2	C1	C10	Control	10	102,9	99,5	121	C121	7,8	1	17/10/2016
2	C2	C10	Control	10	102,9	99,5	122	C122	8,9	1	14/10/2016
2	C3	C10	Control	10	102,9	99,5	123	C123	9,5	1	17/10/2016
2	C4	C10	Control	10	102,9	99,5	124	C124	8,6	1	17/10/2016
2	C5	C10	Control	10	102,9	99,5	125	C125	8	1	17/10/2016
2	C6	C10	Control	10	102,9	99,5	126	C126	8,3	1	14/10/2016
2	C7	C10	Control	10	102,9	99,5	127	C127	7,4	0
2	C8	C10	Control	10	102,9	99,5	128	C128	8,3	1	17/10/2016
2	C9	C11	Control	11	78,2	92,5	129	C129	12,1	0
2	C10	C11	Control	11	78,2	92,5	130	C130	10	1	14/10/2016
2	C11	C11	Control	11	78,2	92,5	131	C131	11,3	0
2	C12	C11	Control	11	78,2	92,5	132	C132	10,3	1	14/10/2016
2	D1	C11	Control	11	78,2	92,5	133	C133	11	1	14/10/2016
2	D2	C11	Control	11	78,2	92,5	134	C134	11,9	0
2	D3	C11	Control	11	78,2	92,5	135	C135	11,2	1	14/10/2016
2	D4	C11	Control	11	78,2	92,5	136	C136	9,3	1	14/10/2016
2	D5	C11	Control	11	78,2	92,5	137	C137	12,5	1	21/10/2016
2	D6	C11	Control	11	78,2	92,5	138	C138	9,8	0
2	D7	C11	Control	11	78,2	92,5	139	C139	11,1	0
2	D8	C11	Control	11	78,2	92,5	140	C140	10,3	1	17/10/2016
2	D9	C11	Control	11	78,2	92,5	141	C141	8,4	0
2	D10	C11	Control	11	78,2	92,5	142	C142	11,2	1	10/10/2016
2	D11	C11	Control	11	78,2	92,5	143	C143	8,9	1	14/10/2016
2	D12	C12	Control	12	96,1	164,8	144	C144	12,7	0
2	E1	C12	Control	12	96,1	164,8	145	C145	13,7	1	17/10/2016
2	E2	C12	Control	12	96,1	164,8	146	C146	13,2	1	10/10/2016
2	E3	C12	Control	12	96,1	164,8	147	C147	11,4	1	14/10/2016
2	E4	C12	Control	12	96,1	164,8	148	C148	10,8	1	14/10/2016
2	E5	C12	Control	12	96,1	164,8	149	C149	12,8	1	14/10/2016
2	E6	C12	Control	12	96,1	164,8	150	C150	10,7	0
2	E7	C12	Control	12	96,1	164,8	151	C151	13,6	1	14/10/2016
2	E8	C12	Control	12	96,1	164,8	152	C152	13,2	1	14/10/2016
2	E9	C12	Control	12	96,1	164,8	153	C153	13,5	1	14/10/2016
2	E10	C12	Control	12	96,1	164,8	154	C154	11,7	1	14/10/2016
2	E11	C12	Control	12	96,1	164,8	155	C155	12,1	1	14/10/2016
2	E12	C12	Control	12	96,1	164,8	156	C156	13,1	1	14/10/2016
2	F1	C12	Control	12	96,1	164,8	157	C157	12,3	1	10/10/2016
2	F2	C13	Control	13	75,4	123,6	158	C158	9,3	1	17/10/2016
2	F3	C13	Control	13	75,4	123,6	159	C159	8,5	1	10/10/2016
2	F4	C13	Control	13	75,4	123,6	160	C160	8,8	1	14/10/2016
2	F5	C13	Control	13	75,4	123,6	161	C161	10	0
2	F6	C13	Control	13	75,4	123,6	162	C162	10,8	1	14/10/2016
2	F7	C13	Control	13	75,4	123,6	163	C163	8	1	14/10/2016
2	F8	C13	Control	13	75,4	123,6	164	C164	8,5	1	17/10/2016
2	F9	C13	Control	13	75,4	123,6	165	C165	10,1	1	14/10/2016
2	F10	C13	Control	13	75,4	123,6	166	C166	9	1	14/10/2016
2	F11	C13	Control	13	75,4	123,6	167	C167	9	1	14/10/2016
2	F12	C13	Control	13	75,4	123,6	168	C168	8,7	0
2	G1	C13	Control	13	75,4	123,6	169	C169	7,9	1	14/10/2016
2	G2	C13	Control	13	75,4	123,6	170	C170	7,8	1	14/10/2016
2	G3	C13	Control	13	75,4	123,6	171	C171	9,1	1	14/10/2016
2	G4	C13	Control	13	75,4	123,6	172	C172	8,5	1	14/10/2016
2	G5	C14	Control	14	95,8	127,4	173	C173	9,8	1	14/10/2016
2	G6	C14	Control	14	95,8	127,4	174	C174	10,5	1	14/10/2016
2	G7	C14	Control	14	95,8	127,4	175	C175	12,2	1	14/10/2016
2	G8	C14	Control	14	95,8	127,4	176	C176	10,6	1	17/10/2016
2	G9	C14	Control	14	95,8	127,4	177	C177	9,4	1	14/10/2016
2	G10	C14	Control	14	95,8	127,4	178	C178	10,3	1	14/10/2016
2	G11	C14	Control	14	95,8	127,4	179	C179	10,1	1	24/10/2016
2	G12	C14	Control	14	95,8	127,4	180	C180	10,8	1	14/10/2016
2	H1	C14	Control	14	95,8	127,4	181	C181	8,7	1	14/10/2016
2	H2	C14	Control	14	95,8	127,4	182	C182	9,2	1	14/10/2016
2	H3	C14	Control	14	95,8	127,4	183	C183	11,1	1	14/10/2016
2	H4	C14	Control	14	95,8	127,4	184	C184	10,1	1	14/10/2016
2	H5	C14	Control	14	95,8	127,4	185	C185	9,4	1	14/10/2016
2	H6	C14	Control	14	95,8	127,4	186	C186	11	1	10/10/2016
2	H7	C15	Control	15	109,1	197,6	187	C187	14,8	0
2	H8	C15	Control	15	109,1	197,6	188	C188	12,3	0
2	H9	C15	Control	15	109,1	197,6	189	C189	13,4	0
2	H10	C15	Control	15	109,1	197,6	190	C190	11,5	1	14/10/2016
2	H11	C15	Control	15	109,1	197,6	191	C191	14,2	0
2	H12	C15	Control	15	109,1	197,6	192	C192	12,9	0
3	A1	C15	Control	15	109,1	197,6	193	C193	11,9	1	10/10/2016
3	A2	C15	Control	15	109,1	197,6	194	C194	12,4	1	17/10/2016
3	A3	C15	Control	15	109,1	197,6	195	C195	12,7	0
3	A4	C15	Control	15	109,1	197,6	196	C196	9,8	1	14/10/2016
3	A5	C15	Control	15	109,1	197,6	197	C197	9,6	1	17/10/2016
3	A6	C15	Control	15	109,1	197,6	198	C198	10,8	0
3	A7	C15	Control	15	109,1	197,6	199	C199	7,9	0
3	A8	C15	Control	15	109,1	197,6	200	C200	11,4	0
3	A9	An1	Anemogamy	1	86,2	140,4	201	An1	14,2	1	21/10/2016
3	A10	An1	Anemogamy	1	86,2	140,4	202	An2	10,8	0
3	A11	An1	Anemogamy	1	86,2	140,4	203	An3	12,9	1	17/10/2016
3	A12	An1	Anemogamy	1	86,2	140,4	204	An4	12	1	21/10/2016
3	B1	An1	Anemogamy	1	86,2	140,4	205	An5	11	1	17/10/2016
3	B2	An1	Anemogamy	1	86,2	140,4	206	An6	13	1	24/10/2016
3	B3	An1	Anemogamy	1	86,2	140,4	207	An7	11,3		lost
3	B4	An1	Anemogamy	1	86,2	140,4	208	An8	7,1	0
3	B5	An1	Anemogamy	1	86,2	140,4	209	An9	11	1	17/10/2016
3	B6	An1	Anemogamy	1	86,2	140,4	210	An10	10	0
3	B7	An1	Anemogamy	1	86,2	140,4	211	An11	9,4	1	14/10/2016
3	B8	An1	Anemogamy	1	86,2	140,4	212	An12	10,2	0
3	B9	An1	Anemogamy	1	86,2	140,4	213	An13	12,5	1	17/10/2016
3	B10	An1	Anemogamy	1	86,2	140,4	214	An14	10,2	1	14/10/2016
3	B11	An1	Anemogamy	1	86,2	140,4	215	An15	9,1	1	14/10/2016
3	B12	An1	Anemogamy	1	86,2	140,4	216	An16	10	1	17/10/2016
3	C1	An1	Anemogamy	1	86,2	140,4	217	An17	9,2	0
3	C2	An3	Anemogamy	3	88,4	111,4	218	An18	7,7	0
3	C3	An3	Anemogamy	3	88,4	111,4	219	An19	8,1	1	10/10/2016
3	C4	An3	Anemogamy	3	88,4	111,4	220	An20	8,2	0
3	C5	An3	Anemogamy	3	88,4	111,4	221	An21	9	1	10/10/2016
3	C6	An3	Anemogamy	3	88,4	111,4	222	An22	7,7	1	10/10/2016
3	C7	An3	Anemogamy	3	88,4	111,4	223	An23	8,6	1	10/10/2016
3	C8	An3	Anemogamy	3	88,4	111,4	224	An24	9,8	1	14/10/2016
3	C9	An3	Anemogamy	3	88,4	111,4	225	An25	8,5	1	10/10/2016
3	C10	An3	Anemogamy	3	88,4	111,4	226	An26	9	1	10/10/2016
3	C11	An3	Anemogamy	3	88,4	111,4	227	An27	8,8	1	14/10/2016
3	C12	An3	Anemogamy	3	88,4	111,4	228	An28	10	1	10/10/2016
3	D1	An3	Anemogamy	3	88,4	111,4	229	An29	8,4	1	14/10/2016
3	D2	An3	Anemogamy	3	88,4	111,4	230	An30	7,9	1	10/10/2016
3	D3	An3	Anemogamy	3	88,4	111,4	231	An31	7,4	1	14/10/2016
3	D4	An3	Anemogamy	3	88,4	111,4	232	An32	8,5	1	14/10/2016
3	D5	An3	Anemogamy	3	88,4	111,4	233	An33	7,7	1	17/10/2016
3	D6	An4	Anemogamy	4	88,3	151,2	234	An34	12	1	14/10/2016
3	D7	An4	Anemogamy	4	88,3	151,2	235	An35	9,6	1	17/10/2016
3	D8	An4	Anemogamy	4	88,3	151,2	236	An36	10,1	1	14/10/2016
3	D9	An4	Anemogamy	4	88,3	151,2	237	An37	10,3	1	17/10/2016
3	D10	An4	Anemogamy	4	88,3	151,2	238	An38	10,6	1	10/10/2016
3	D11	An4	Anemogamy	4	88,3	151,2	239	An39	9,9	0
3	D12	An4	Anemogamy	4	88,3	151,2	240	An40	10,1	1	14/10/2016
3	E1	An4	Anemogamy	4	88,3	151,2	241	An41	9,9	1	14/10/2016
3	E2	An4	Anemogamy	4	88,3	151,2	242	An42	8,3	1	14/10/2016
3	E3	An4	Anemogamy	4	88,3	151,2	243	An43	11,7	1	14/10/2016
3	E4	An4	Anemogamy	4	88,3	151,2	244	An44	11,1	1	14/10/2016
3	E5	An4	Anemogamy	4	88,3	151,2	245	An45	10,9	1	14/10/2016
3	E6	An4	Anemogamy	4	88,3	151,2	246	An46	8,2	1	17/10/2016
3	E7	An4	Anemogamy	4	88,3	151,2	247	An47	10	1	21/10/2016
3	E8	An4	Anemogamy	4	88,3	151,2	248	An48	9,8	1	14/10/2016
3	E9	An4	Anemogamy	4	88,3	151,2	249	An49	8,6	1	14/10/2016
3	E10	An4	Anemogamy	4	88,3	151,2	250	An50	9,2	1	14/10/2016
3	E11	An6	Anemogamy	6	106,4	122,8	251	An51	9,7	1	14/10/2016
3	E12	An6	Anemogamy	6	106,4	122,8	252	An52	11,4	1	14/10/2016
3	F1	An6	Anemogamy	6	106,4	122,8	253	An53	10,2	1	14/10/2016
3	F2	An6	Anemogamy	6	106,4	122,8	254	An54	9	1	14/10/2016
3	F3	An6	Anemogamy	6	106,4	122,8	255	An55	8,8	1	14/10/2016
3	F4	An6	Anemogamy	6	106,4	122,8	256	An56	7,6	0
3	F5	An6	Anemogamy	6	106,4	122,8	257	An57	9,8	1	14/10/2016
3	F6	An6	Anemogamy	6	106,4	122,8	258	An58	10,8	1	14/10/2016
3	F7	An6	Anemogamy	6	106,4	122,8	259	An59	7,9	1	14/10/2016
3	F8	An6	Anemogamy	6	106,4	122,8	260	An60	9,8	1	14/10/2016
3	F9	An6	Anemogamy	6	106,4	122,8	261	An61	9,9	1	14/10/2016
3	F10	An6	Anemogamy	6	106,4	122,8	262	An62	10,5	1	14/10/2016
3	F11	An6	Anemogamy	6	106,4	122,8	263	An63	7,6	1	14/10/2016
3	F12	An6	Anemogamy	6	106,4	122,8	264	An64	8,7	1	14/10/2016
3	G1	An6	Anemogamy	6	106,4	122,8	265	An65	8,6	1	14/10/2016
3	G2	An6	Anemogamy	6	106,4	122,8	266	An66	6,5	1	14/10/2016
3	G3	An8	Anemogamy	8	65,2	85,4	267	An67	10,1	0
3	G4	An8	Anemogamy	8	65,2	85,4	268	An68	10,1	1	14/10/2016
3	G5	An8	Anemogamy	8	65,2	85,4	269	An69	10,1	1	14/10/2016
3	G6	An8	Anemogamy	8	65,2	85,4	270	An70	10,4	1	17/10/2016
3	G7	An8	Anemogamy	8	65,2	85,4	271	An71	9,4	0
3	G8	An8	Anemogamy	8	65,2	85,4	272	An72	10,4	1	17/10/2016
3	G9	An8	Anemogamy	8	65,2	85,4	273	An73	11,2	1	21/10/2016
3	G10	An8	Anemogamy	8	65,2	85,4	274	An74	9,5	0
3	G11	An8	Anemogamy	8	65,2	85,4	275	An75	8,8	0
3	G12	An8	Anemogamy	8	65,2	85,4	276	An76	7	0
3	H1	An8	Anemogamy	8	65,2	85,4	277	An77	9	0
3	H2	An8	Anemogamy	8	65,2	85,4	278	An78	9,1	0
3	H3	An8	Anemogamy	8	65,2	85,4	279	An79	9,7	0
3	H4	An8	Anemogamy	8	65,2	85,4	280	An80	9,1	1	14/10/2016
3	H5	An8	Anemogamy	8	65,2	85,4	281	An81	9,9	1	17/10/2016
3	H6	An8	Anemogamy	8	65,2	85,4	282	An82	8,5	1	21/10/2016
3	H7	An8	Anemogamy	8	65,2	85,4	283	An83	9,4	0
3	H8	An9	Anemogamy	9	68,6	66,5	284	An84	7,3	0
3	H9	An9	Anemogamy	9	68,6	66,5	285	An85	7,4	1	17/10/2016
3	H10	An9	Anemogamy	9	68,6	66,5	286	An86	6,7	1	17/10/2016
3	H11	An9	Anemogamy	9	68,6	66,5	287	An87	7,7	1	14/10/2016
3	H12	An9	Anemogamy	9	68,6	66,5	288	An88	7,1	0
4	A1	An9	Anemogamy	9	68,6	66,5	289	An89	6,9	0
4	A2	An9	Anemogamy	9	68,6	66,5	290	An90	8,9	1	14/10/2016
4	A3	An9	Anemogamy	9	68,6	66,5	291	An91	7,8	1	14/10/2016
4	A4	An9	Anemogamy	9	68,6	66,5	292	An92	6	0
4	A5	An9	Anemogamy	9	68,6	66,5	293	An93	7,3	1	14/10/2016
4	A6	An9	Anemogamy	9	68,6	66,5	294	An94	6,5	0
4	A7	An9	Anemogamy	9	68,6	66,5	295	An95	6,2	1	21/10/2016
4	A8	An9	Anemogamy	9	68,6	66,5	296	An96	7,3	0
4	A9	An9	Anemogamy	9	68,6	66,5	297	An97	7,4	0
4	A10	An9	Anemogamy	9	68,6	66,5	298	An98	6,4	0
4	A11	An9	Anemogamy	9	68,6	66,5	299	An99	6,2	0
4	A12	An9	Anemogamy	9	68,6	66,5	300	An100	7,2	1	14/10/2016
4	B1	An10	Anemogamy	10	102,9	99,5	301	An101	8,1	0
4	B2	An10	Anemogamy	10	102,9	99,5	302	An102	9,7	1	17/10/2016
4	B3	An10	Anemogamy	10	102,9	99,5	303	An103	8	1	17/10/2016
4	B4	An10	Anemogamy	10	102,9	99,5	304	An104	8,8	1	17/10/2016
4	B5	An10	Anemogamy	10	102,9	99,5	305	An105	9	1	17/10/2016
4	B6	An10	Anemogamy	10	102,9	99,5	306	An106	8,7	1	17/10/2016
4	B7	An10	Anemogamy	10	102,9	99,5	307	An107	9,1	1	21/10/2016
4	B8	An10	Anemogamy	10	102,9	99,5	308	An108	8,7	0
4	B9	An10	Anemogamy	10	102,9	99,5	309	An109	8	1	21/10/2016
4	B10	An10	Anemogamy	10	102,9	99,5	310	An110	8,4	1	14/10/2016
4	B11	An10	Anemogamy	10	102,9	99,5	311	An111	8,1	0
4	B12	An10	Anemogamy	10	102,9	99,5	312	An112	9	1	17/10/2016
4	C1	An10	Anemogamy	10	102,9	99,5	313	An113	8,2	1	17/10/2016
4	C2	An10	Anemogamy	10	102,9	99,5	314	An114	8,1	1	17/10/2016
4	C3	An10	Anemogamy	10	102,9	99,5	315	An115	4,7	0
4	C4	An10	Anemogamy	10	102,9	99,5	316	An116	8,1	1	21/10/2016
4	C5	An10	Anemogamy	10	102,9	99,5	317	An117	7,2	0
4	C6	An11	Anemogamy	11	78,2	92,5	318	An118	10,2	1	14/10/2016
4	C7	An11	Anemogamy	11	78,2	92,5	319	An119	10,4	0
4	C8	An11	Anemogamy	11	78,2	92,5	320	An120	10,2	1	14/10/2016
4	C9	An11	Anemogamy	11	78,2	92,5	321	An121	11,5	1	14/10/2016
4	C10	An11	Anemogamy	11	78,2	92,5	322	An122	10,7	0
4	C11	An11	Anemogamy	11	78,2	92,5	323	An123	9,6	1	21/10/2016
4	C12	An11	Anemogamy	11	78,2	92,5	324	An124	10	1	14/10/2016
4	D1	An11	Anemogamy	11	78,2	92,5	325	An125	10,9	1	14/10/2016
4	D2	An11	Anemogamy	11	78,2	92,5	326	An126	11,3	1	17/10/2016
4	D3	An11	Anemogamy	11	78,2	92,5	327	An127	9,6	1	17/10/2016
4	D4	An11	Anemogamy	11	78,2	92,5	328	An128	9,9	1	17/10/2016
4	D5	An11	Anemogamy	11	78,2	92,5	329	An129	9,8	1	14/10/2016
4	D6	An11	Anemogamy	11	78,2	92,5	330	An130	10,1	0
4	D7	An11	Anemogamy	11	78,2	92,5	331	An131	10,7	1	14/10/2016
4	D8	An11	Anemogamy	11	78,2	92,5	332	An132	9,8	0
4	D9	An11	Anemogamy	11	78,2	92,5	333	An133	12,4	1	14/10/2016
4	D10	An11	Anemogamy	11	78,2	92,5	334	An134	10,6	1	14/10/2016
4	D11	An12	Anemogamy	12	96,1	164,8	335	An135	12,7	1	14/10/2016
4	D12	An12	Anemogamy	12	96,1	164,8	336	An136	12,8	1	21/10/2016
4	E1	An12	Anemogamy	12	96,1	164,8	337	An137	12,8	0
4	E2	An12	Anemogamy	12	96,1	164,8	338	An138	11,2	1	17/10/2016
4	E3	An12	Anemogamy	12	96,1	164,8	339	An139	14,9	1	14/10/2016
4	E4	An12	Anemogamy	12	96,1	164,8	340	An140	11,6	1	17/10/2016
4	E5	An12	Anemogamy	12	96,1	164,8	341	An141	11,8	0
4	E6	An12	Anemogamy	12	96,1	164,8	342	An142	12,8	1	14/10/2016
4	E7	An12	Anemogamy	12	96,1	164,8	343	An143	13,2	1	17/10/2016
4	E8	An12	Anemogamy	12	96,1	164,8	344	An144	12,7	0
4	E9	An12	Anemogamy	12	96,1	164,8	345	An145	12	1	14/10/2016
4	E10	An12	Anemogamy	12	96,1	164,8	346	An146	13,2	1	14/10/2016
4	E11	An12	Anemogamy	12	96,1	164,8	347	An147	11,9	0
4	E12	An12	Anemogamy	12	96,1	164,8	348	An148	13,4	1	17/10/2016
4	F1	An12	Anemogamy	12	96,1	164,8	349	An149	13,3	1	14/10/2016
4	F2	An12	Anemogamy	12	96,1	164,8	350	An150	13,1	1	17/10/2016
4	F3	An13	Anemogamy	13	75,4	123,6	351	An151	11,1	1	14/10/2016
4	F4	An13	Anemogamy	13	75,4	123,6	352	An152	13	1	14/10/2016
4	F5	An13	Anemogamy	13	75,4	123,6	353	An153	11,4	1	14/10/2016
4	F6	An13	Anemogamy	13	75,4	123,6	354	An154	10,3	1	10/10/2016
4	F7	An13	Anemogamy	13	75,4	123,6	355	An155	10,6	1	10/10/2016
4	F8	An13	Anemogamy	13	75,4	123,6	356	An156	13,4	1	14/10/2016
4	F9	An13	Anemogamy	13	75,4	123,6	357	An157	10,4	1	14/10/2016
4	F10	An13	Anemogamy	13	75,4	123,6	358	An158	12,2	1	14/10/2016
4	F11	An13	Anemogamy	13	75,4	123,6	359	An159	10,4	1	14/10/2016
4	F12	An13	Anemogamy	13	75,4	123,6	360	An160	9,1	1	14/10/2016
4	G1	An13	Anemogamy	13	75,4	123,6	361	An161	8,8	1	14/10/2016
4	G2	An13	Anemogamy	13	75,4	123,6	362	An162	9,1	1	14/10/2016
4	G3	An13	Anemogamy	13	75,4	123,6	363	An163	11	1	14/10/2016
4	G4	An13	Anemogamy	13	75,4	123,6	364	An164	9,8	1	14/10/2016
4	G5	An13	Anemogamy	13	75,4	123,6	365	An165	7,9	1	14/10/2016
4	G6	An13	Anemogamy	13	75,4	123,6	366	An166	10,9	1	17/10/2016
4	G7	An13	Anemogamy	13	75,4	123,6	367	An167	9	1	14/10/2016
4	G8	An14	Anemogamy	14	95,8	127,4	368	An168	12,7	1	14/10/2016
4	G9	An14	Anemogamy	14	95,8	127,4	369	An169	10,8	1	14/10/2016
4	G10	An14	Anemogamy	14	95,8	127,4	370	An170	9,5	0
4	G11	An14	Anemogamy	14	95,8	127,4	371	An171	10,7	1	14/10/2016
4	G12	An14	Anemogamy	14	95,8	127,4	372	An172	10,1	1	14/10/2016
4	H1	An14	Anemogamy	14	95,8	127,4	373	An173	9,5	1	21/10/2016
4	H2	An14	Anemogamy	14	95,8	127,4	374	An174	10,1	1	14/10/2016
4	H3	An14	Anemogamy	14	95,8	127,4	375	An175	9,6	1	14/10/2016
4	H4	An14	Anemogamy	14	95,8	127,4	376	An176	9,8	1	14/10/2016
4	H5	An14	Anemogamy	14	95,8	127,4	377	An177	12,7	1	14/10/2016
4	H6	An14	Anemogamy	14	95,8	127,4	378	An178	9,3	1	14/10/2016
4	H7	An14	Anemogamy	14	95,8	127,4	379	An179	9,6	1	17/10/2016
4	H8	An14	Anemogamy	14	95,8	127,4	380	An180	8,3	1	17/10/2016
4	H9	An14	Anemogamy	14	95,8	127,4	381	An181	10,1	1	10/10/2016
4	H10	An14	Anemogamy	14	95,8	127,4	382	An182	7,7	1	24/10/2016
4	H11	An14	Anemogamy	14	95,8	127,4	383	An183	9,6	0
4	H12	An15	Anemogamy	15	109,1	197,6	384	An184	10,6	1	14/10/2016
5	A1	An15	Anemogamy	15	109,1	197,6	385	An185	12,3	1	17/10/2016
5	A2	An15	Anemogamy	15	109,1	197,6	386	An186	11,5	0
5	A3	An15	Anemogamy	15	109,1	197,6	387	An187	13,9	0
5	A4	An15	Anemogamy	15	109,1	197,6	388	An188	12,6	0
5	A5	An15	Anemogamy	15	109,1	197,6	389	An189	12,5	1	14/10/2016
5	A6	An15	Anemogamy	15	109,1	197,6	390	An190	9,9	1	14/10/2016
5	A7	An15	Anemogamy	15	109,1	197,6	391	An191	12,5	0
5	A8	An15	Anemogamy	15	109,1	197,6	392	An192	10,7	1	14/10/2016
5	A9	An15	Anemogamy	15	109,1	197,6	393	An193	12,9	1	21/10/2016
5	A10	An15	Anemogamy	15	109,1	197,6	394	An194	11,3	0
5	A11	An15	Anemogamy	15	109,1	197,6	395	An195	11,3	0
5	A12	An15	Anemogamy	15	109,1	197,6	396	An196	10,9	1	14/10/2016
5	B1	An15	Anemogamy	15	109,1	197,6	397	An197	12,6	0
5	B2	An15	Anemogamy	15	109,1	197,6	398	An198	10,8	0
5	B3	An15	Anemogamy	15	109,1	197,6	399	An199	10,1	1	14/10/2016
5	B4	An15	Anemogamy	15	109,1	197,6	400	An200	7,5	1	14/10/2016
5	B5	In1	Insects	1	86,2	140,4	401	In1	10,2	1	14/10/2016
5	B6	In1	Insects	1	86,2	140,4	402	In2	7,6	1	24/10/2016
5	B7	In1	Insects	1	86,2	140,4	403	In3	9,9	0
5	B8	In1	Insects	1	86,2	140,4	404	In4	11,1	1	17/10/2016
5	B9	In1	Insects	1	86,2	140,4	405	In5	9,3	0
5	B10	In1	Insects	1	86,2	140,4	406	In6	8,6	1	17/10/2016
5	B11	In1	Insects	1	86,2	140,4	407	In7	10,2	1	14/10/2016
5	B12	In1	Insects	1	86,2	140,4	408	In8	6,3	0
5	C1	In1	Insects	1	86,2	140,4	409	In9	7,5	0
5	C2	In1	Insects	1	86,2	140,4	410	In10	7,4		lost
5	C3	In1	Insects	1	86,2	140,4	411	In11	6,2	0
5	C4	In2	Insects	2	96,6	172,2	412	In12	7,4	0
5	C5	In2	Insects	2	96,6	172,2	413	In13	9,6	1	14/10/2016
5	C6	In2	Insects	2	96,6	172,2	414	In14	10,6	1	14/10/2016
5	C7	In2	Insects	2	96,6	172,2	415	In15	7,6	0
5	C8	In2	Insects	2	96,6	172,2	416	In16	9,9	1	14/10/2016
5	C9	In2	Insects	2	96,6	172,2	417	In17	10,6	1	14/10/2016
5	C10	In2	Insects	2	96,6	172,2	418	In18	11,1	0
5	C11	In2	Insects	2	96,6	172,2	419	In19	8,4	0
5	C12	In2	Insects	2	96,6	172,2	420	In20	6,6	0
5	D1	In2	Insects	2	96,6	172,2	421	In21	7,2	1	14/10/2016
5	D2	In2	Insects	2	96,6	172,2	422	In22	7,6	0
5	D3	In2	Insects	2	96,6	172,2	423	In23	8	0
5	D4	In2	Insects	2	96,6	172,2	424	In24	7,7	0
5	D5	In2	Insects	2	96,6	172,2	425	In25	6,6	0
5	D6	In2	Insects	2	96,6	172,2	426	In26	5	0
5	D7	In2	Insects	2	96,6	172,2	427	In27	7,3	0
5	D8	In2	Insects	2	96,6	172,2	428	In28	7,4	0
5	D9	In3	Insects	3	88,4	111,4	429	In29	7,3	1	14/10/2016
5	D10	In3	Insects	3	88,4	111,4	430	In30	8,2	1	14/10/2016
5	D11	In3	Insects	3	88,4	111,4	431	In31	7,4	1	17/10/2016
5	D12	In3	Insects	3	88,4	111,4	432	In32	8	1	14/10/2016
5	E1	In3	Insects	3	88,4	111,4	433	In33	8,8	1	10/10/2016
5	E2	In3	Insects	3	88,4	111,4	434	In34	8,4	1	14/10/2016
5	E3	In3	Insects	3	88,4	111,4	435	In35	9,6	1	17/10/2016
5	E4	In3	Insects	3	88,4	111,4	436	In36	7,8	1	17/10/2016
5	E5	In3	Insects	3	88,4	111,4	437	In37	9,1	1	14/10/2016
5	E6	In3	Insects	3	88,4	111,4	438	In38	10,2	1	14/10/2016
5	E7	In3	Insects	3	88,4	111,4	439	In39	10,2	1	14/10/2016
5	E8	In3	Insects	3	88,4	111,4	440	In40	9,7	1	14/10/2016
5	E9	In3	Insects	3	88,4	111,4	441	In41	7,6	1	14/10/2016
5	E10	In3	Insects	3	88,4	111,4	442	In42	8	1	14/10/2016
5	E11	In3	Insects	3	88,4	111,4	443	In43	6,3	0
5	E12	In3	Insects	3	88,4	111,4	444	In44	7,3	1	14/10/2016
5	F1	In3	Insects	3	88,4	111,4	445	In45	6,3	1	14/10/2016
5	F2	In4	Insects	4	88,3	151,2	446	In46	6,6	0
5	F3	In4	Insects	4	88,3	151,2	447	In47	9	1	14/10/2016
5	F4	In4	Insects	4	88,3	151,2	448	In48	9	1	14/10/2016
5	F5	In4	Insects	4	88,3	151,2	449	In49	8,5	1	14/10/2016
5	F6	In4	Insects	4	88,3	151,2	450	In50	9,4	1	14/10/2016
5	F7	In4	Insects	4	88,3	151,2	451	In51	9,8	1	14/10/2016
5	F8	In4	Insects	4	88,3	151,2	452	In52	10	1	14/10/2016
5	F9	In4	Insects	4	88,3	151,2	453	In53	7,2	0
5	F10	In4	Insects	4	88,3	151,2	454	In54	9,3	0
5	F11	In4	Insects	4	88,3	151,2	455	In55	9,5	1	14/10/2016
5	F12	In4	Insects	4	88,3	151,2	456	In56	8,2	0
5	G1	In4	Insects	4	88,3	151,2	457	In57	7,5	1	14/10/2016
5	G2	In4	Insects	4	88,3	151,2	458	In58	7,7	1	14/10/2016
5	G3	In4	Insects	4	88,3	151,2	459	In59	9,2	1	17/10/2016
5	G4	In4	Insects	4	88,3	151,2	460	In60	8,5	0
5	G5	In4	Insects	4	88,3	151,2	461	In61	7,7	1	14/10/2016
5	G6	In4	Insects	4	88,3	151,2	462	In62	8,8	1	14/10/2016
5	G7	In6	Insects	6	106,4	122,8	463	In63	8,9	1	14/10/2016
5	G8	In6	Insects	6	106,4	122,8	464	In64	11,2	1	14/10/2016
5	G9	In6	Insects	6	106,4	122,8	465	In65	8,1	0
5	G10	In6	Insects	6	106,4	122,8	466	In66	8,3	1	14/10/2016
5	G11	In6	Insects	6	106,4	122,8	467	In67	10,9	1	14/10/2016
5	G12	In6	Insects	6	106,4	122,8	468	In68	10	1	14/10/2016
5	H1	In6	Insects	6	106,4	122,8	469	In69	10	1	14/10/2016
5	H2	In6	Insects	6	106,4	122,8	470	In70	9,1	0
5	H3	In6	Insects	6	106,4	122,8	471	In71	9,2	1	14/10/2016
5	H4	In6	Insects	6	106,4	122,8	472	In72	8,4	0
5	H5	In6	Insects	6	106,4	122,8	473	In73	10,1	1	14/10/2016
5	H6	In6	Insects	6	106,4	122,8	474	In74	9	1	14/10/2016
5	H7	In6	Insects	6	106,4	122,8	475	In75	8,2	0
5	H8	In6	Insects	6	106,4	122,8	476	In76	9,2	1	14/10/2016
5	H9	In6	Insects	6	106,4	122,8	477	In77	9,1	1	14/10/2016
5	H10	In6	Insects	6	106,4	122,8	478	In78	8,5	1	14/10/2016
5	H11	In6	Insects	6	106,4	122,8	479	In79	8,6	1	14/10/2016
5	H12	In8	Insects	8	65,2	85,4	480	In80	10,5	0
6	A1	In8	Insects	8	65,2	85,4	481	In81	8,4	1	21/10/2016
6	A2	In8	Insects	8	65,2	85,4	482	In82	8,7	1	21/10/2016
6	A3	In8	Insects	8	65,2	85,4	483	In83	8,7	0
6	A4	In8	Insects	8	65,2	85,4	484	In84	7,7	0
6	A5	In8	Insects	8	65,2	85,4	485	In85	8,9	1	14/10/2016
6	A6	In8	Insects	8	65,2	85,4	486	In86	9,6	1	14/10/2016
6	A7	In8	Insects	8	65,2	85,4	487	In87	12,1	0
6	A8	In8	Insects	8	65,2	85,4	488	In88	7,9	1	17/10/2016
6	A9	In8	Insects	8	65,2	85,4	489	In89	9,2	0
6	A10	In8	Insects	8	65,2	85,4	490	In90	8,9	0
6	A11	In8	Insects	8	65,2	85,4	491	In91	11,6	1	17/10/2016
6	A12	In8	Insects	8	65,2	85,4	492	In92	9,1	0
6	B1	In8	Insects	8	65,2	85,4	493	In93	8,4	0
6	B2	In8	Insects	8	65,2	85,4	494	In94	7	1	17/10/2016
6	B3	In8	Insects	8	65,2	85,4	495	In95	8,4	1	14/10/2016
6	B4	In9	Insects	9	68,6	66,5	496	In96	6,3	0
6	B5	In9	Insects	9	68,6	66,5	497	In97	8,2	0
6	B6	In9	Insects	9	68,6	66,5	498	In98	6,2	0
6	B7	In9	Insects	9	68,6	66,5	499	In99	7,5	1	17/10/2016
6	B8	In10	Insects	10	102,9	99,5	500	In100	8,7	1	21/10/2016
6	B9	In10	Insects	10	102,9	99,5	501	In101	10,1	0
6	B10	In10	Insects	10	102,9	99,5	502	In102	9,2	0
6	B11	In10	Insects	10	102,9	99,5	503	In103	8,4	1	21/10/2016
6	B12	In10	Insects	10	102,9	99,5	504	In104	5,8	0
6	C1	In10	Insects	10	102,9	99,5	505	In105	9,1	1	17/10/2016
6	C2	In10	Insects	10	102,9	99,5	506	In106	6,3	0
6	C3	In10	Insects	10	102,9	99,5	507	In107	8,6	1	24/10/2016
6	C4	In10	Insects	10	102,9	99,5	508	In108	8,7	0
6	C5	In10	Insects	10	102,9	99,5	509	In109	5,9	0
6	C6	In10	Insects	10	102,9	99,5	510	In110	9,4	1	21/10/2016
6	C7	In10	Insects	10	102,9	99,5	511	In111	9,1	0
6	C8	In10	Insects	10	102,9	99,5	512	In112	9,5	1	14/10/2016
6	C9	In10	Insects	10	102,9	99,5	513	In113	9	1	17/10/2016
6	C10	In10	Insects	10	102,9	99,5	514	In114	8,8	0
6	C11	In10	Insects	10	102,9	99,5	515	In115	4,6	0
6	C12	In10	Insects	10	102,9	99,5	516	In116	7	0
6	D1	In11	Insects	11	78,2	92,5	517	In117	9,7	1	17/10/2016
6	D2	In11	Insects	11	78,2	92,5	518	In118	9,8	1	14/10/2016
6	D3	In11	Insects	11	78,2	92,5	519	In119	11,2	1	14/10/2016
6	D4	In11	Insects	11	78,2	92,5	520	In120	11	1	14/10/2016
6	D5	In11	Insects	11	78,2	92,5	521	In121	11,2	1	14/10/2016
6	D6	In11	Insects	11	78,2	92,5	522	In122	9	0
6	D7	In11	Insects	11	78,2	92,5	523	In123	12	1	17/10/2016
6	D8	In11	Insects	11	78,2	92,5	524	In124	10,9	0
6	D9	In11	Insects	11	78,2	92,5	525	In125	10,6	1	14/10/2016
6	D10	In11	Insects	11	78,2	92,5	526	In126	11,1	1	17/10/2016
6	D11	In11	Insects	11	78,2	92,5	527	In127	11,9	1	17/10/2016
6	D12	In11	Insects	11	78,2	92,5	528	In128	11,7	1	17/10/2016
6	E1	In11	Insects	11	78,2	92,5	529	In129	13,3	1	14/10/2016
6	E2	In11	Insects	11	78,2	92,5	530	In130	8,9	1	14/10/2016
6	E3	In11	Insects	11	78,2	92,5	531	In131	9,6	1	10/10/2016
6	E4	In11	Insects	11	78,2	92,5	532	In132	9,8	0
6	E5	In11	Insects	11	78,2	92,5	533	In133	8,4	0
6	E6	In12	Insects	12	96,1	164,8	534	In134	10,9	1	14/10/2016
6	E7	In12	Insects	12	96,1	164,8	535	In135	12,4	1	14/10/2016
6	E8	In12	Insects	12	96,1	164,8	536	In136	15,4	1	14/10/2016
6	E9	In12	Insects	12	96,1	164,8	537	In137	9,3	1	14/10/2016
6	E10	In12	Insects	12	96,1	164,8	538	In138	12,2	1	17/10/2016
6	E11	In12	Insects	12	96,1	164,8	539	In139	11,4	0
6	E12	In12	Insects	12	96,1	164,8	540	In140	12,7		lost
6	F1	In12	Insects	12	96,1	164,8	541	In141	12,1	1	14/10/2016
6	F2	In12	Insects	12	96,1	164,8	542	In142	8,4	1	14/10/2016
6	F3	In12	Insects	12	96,1	164,8	543	In143	12,1	0
6	F4	In12	Insects	12	96,1	164,8	544	In144	12,4	1	14/10/2016
6	F5	In12	Insects	12	96,1	164,8	545	In145	11,3	1	14/10/2016
6	F6	In12	Insects	12	96,1	164,8	546	In146	11,9	1	14/10/2016
6	F7	In12	Insects	12	96,1	164,8	547	In147	10,3	1	14/10/2016
6	F8	In12	Insects	12	96,1	164,8	548	In148	10,5	1	14/10/2016
6	F9	In12	Insects	12	96,1	164,8	549	In149	9,2	0
6	F10	In12	Insects	12	96,1	164,8	550	In150	12,7	1	14/10/2016
6	F11	In13	Insects	13	75,4	123,6	551	In151	11,3	1	14/10/2016
6	F12	In13	Insects	13	75,4	123,6	552	In152	12,7	1	17/10/2016
6	G1	In13	Insects	13	75,4	123,6	553	In153	11,3	1	14/10/2016
6	G2	In13	Insects	13	75,4	123,6	554	In154	12,1	1	21/10/2016
6	G3	In13	Insects	13	75,4	123,6	555	In155	13,7	1	14/10/2016
6	G4	In13	Insects	13	75,4	123,6	556	In156	12,5	1	14/10/2016
6	G5	In13	Insects	13	75,4	123,6	557	In157	11,7	1	14/10/2016
6	G6	In13	Insects	13	75,4	123,6	558	In158	12,2	1	14/10/2016
6	G7	In13	Insects	13	75,4	123,6	559	In159	10,6	1	14/10/2016
6	G8	In13	Insects	13	75,4	123,6	560	In160	11,2	1	14/10/2016
6	G9	In13	Insects	13	75,4	123,6	561	In161	9,1	1	14/10/2016
6	G10	In13	Insects	13	75,4	123,6	562	In162	8,1	1	14/10/2016
6	G11	In13	Insects	13	75,4	123,6	563	In163	9,8	1	14/10/2016
6	G12	In13	Insects	13	75,4	123,6	564	In164	10,5	1	14/10/2016
6	H1	In13	Insects	13	75,4	123,6	565	In165	12,2	1	14/10/2016
6	H2	In13	Insects	13	75,4	123,6	566	In166	12	1	21/10/2016
6	H3	In13	Insects	13	75,4	123,6	567	In167	12,7	1	14/10/2016
6	H4	In14	Insects	14	95,8	127,4	568	In168	9,8	1	14/10/2016
6	H5	In14	Insects	14	95,8	127,4	569	In169	10,8	1	14/10/2016
6	H6	In14	Insects	14	95,8	127,4	570	In170	8,3	1	14/10/2016
6	H7	In14	Insects	14	95,8	127,4	571	In171	10,4	1	17/10/2016
6	H8	In14	Insects	14	95,8	127,4	572	In172	8,8	1	21/10/2016
6	H9	In14	Insects	14	95,8	127,4	573	In173	12,3	1	14/10/2016
6	H10	In14	Insects	14	95,8	127,4	574	In174	8,6	1	17/10/2016
6	H11	In14	Insects	14	95,8	127,4	575	In175	13,3	1	14/10/2016
6	H12	In14	Insects	14	95,8	127,4	576	In176	10,3	0
7	A1	In14	Insects	14	95,8	127,4	577	In177	8,7	1	14/10/2016
7	A2	In14	Insects	14	95,8	127,4	578	In178	5,6	0
7	A3	In14	Insects	14	95,8	127,4	579	In179	10,3	1	14/10/2016
7	A4	In14	Insects	14	95,8	127,4	580	In180	11,8	1	17/10/2016
7	A5	In14	Insects	14	95,8	127,4	581	In181	9,3	1	17/10/2016
7	A6	In14	Insects	14	95,8	127,4	582	In182	6,9	0
7	A7	In14	Insects	14	95,8	127,4	583	In183	8,5	1	14/10/2016
7	A8	In14	Insects	14	95,8	127,4	584	In184	6,9	1	17/10/2016
7	A9	In15	Insects	15	109,1	197,6	585	In185	16	1	24/10/2016
7	A10	In15	Insects	15	109,1	197,6	586	In186	13,5	1	21/10/2016
7	A11	In15	Insects	15	109,1	197,6	587	In187	13,3	0
7	A12	In15	Insects	15	109,1	197,6	588	In188	16,3	1	14/10/2016
7	B1	In15	Insects	15	109,1	197,6	589	In189	15,3	0
7	B2	In15	Insects	15	109,1	197,6	590	In190	12,8	1	17/10/2016
7	B3	In15	Insects	15	109,1	197,6	591	In191	16,2	1	21/10/2016
7	B4	In15	Insects	15	109,1	197,6	592	In192	13	0
7	B5	In15	Insects	15	109,1	197,6	593	In193	14,8	1	14/10/2016
7	B6	In15	Insects	15	109,1	197,6	594	In194	12,5	0
7	B7	In15	Insects	15	109,1	197,6	595	In195	14,3	1	14/10/2016
7	B8	In15	Insects	15	109,1	197,6	596	In196	14,2	1	17/10/2016
7	B9	In15	Insects	15	109,1	197,6	597	In197	13,9	1	17/10/2016
7	B10	In15	Insects	15	109,1	197,6	598	In198	13,8	1	17/10/2016
7	B11	In15	Insects	15	109,1	197,6	599	In199	13,1	1	17/10/2016
7	B12	In15	Insects	15	109,1	197,6	600	In200	12,7	1	14/10/2016
