# Supplementary material for: Evidence for a double mutualistic interaction between a lizard and a Mediterranean gymnosperm, Ephedra fragilis
Source: AoB Plants. 2019 Jan 11;11(1):plz001. doi: 10.1093/aobpla/plz001 (PMC6379517; doi:10.1093/aobpla/plz001)
Supplement: Supporting Information [file plz001_suppl_supporting_information.zip › plz001_suppl_Supporting_Information-5.csv]

Census.ID	Plant.ID	Data	Initial.time	Final.time	Census.time	Male.lizards	FruitsM	Female.lizards	FruitsF	Young.lizards	FruitsY	Plant.fruits	Height (cm)	Width(cm)
1	Ex10	05/07/2016	10:55	11:15	20	0	0	0	0	0	0	33600	102,9	99,5
2	Ex15	05/07/2016	11:20	11:40	20	1	1	3	3	1	1	4320	109,1	197,6
3	Ex14	05/07/2016	11:42	12:02	20	0	0	1	2	0	0	1620	95,8	127,4
4	Ex11	05/07/2016	12:07	12:27	20	3	1	1	2	0	0	2860	78,2	92,5
5	Ex13	05/07/2016	12:29	12:49	20	0	0	0	0	0	0	7544	75,4	123,6
6	Ex12	05/07/2016	12:54	13:14	20	2	2	3	1	0	0	1224	96,1	164,8
7	Ex1	05/07/2016	13:21	13:41	20	0	0	0	0	0	0	38	86,2	140,4
8	Ex4	05/07/2016	13:40	14:00	20	0	0	0	0	0	0	891	88,3	151,2
9	Ex10	05/07/2016	14:02	14:22	20	1	1	0	0	0	0	33600	102,9	99,5
10	Ex15	05/07/2016	14:23	14:43	20	0	0	1	1	0	0	4320	109,1	197,6
11	Ex14	05/07/2016	14:45	15:05	20	0	0	2	2	0	0	1620	95,8	127,4
12	Ex11	05/07/2016	15:08	15:28	20	4	5	0	0	0	0	2860	78,2	92,5
13	Ex13	05/07/2016	15:30	15:50	20	0	0	0	0	0	0	7544	75,4	123,6
14	Ex12	05/07/2016	15:52	16:12	20	1	1	0	0	0	0	1224	96,1	164,8
15	Ex10	05/07/2016	16:15	16:35	20	0	0	0	0	0	0	33600	102,9	99,5
16	Ex15	05/07/2016	16:36	16:56	20	0	0	0	0	0	0	4320	109,1	197,6
17	Ex14	05/07/2016	16:57	17:17	20	0	0	0	0	0	0	1620	95,8	127,4
18	Ex11	05/07/2016	17:18	17:38	20	0	0	0	0	0	0	2860	78,2	92,5
19	Ex13	05/07/2016	17:39	17:59	20	0	0	0	0	0	0	7544	75,4	123,6
20	Ex1	06/07/2016	8:43	9:03	20	1	0	0	0	2	0	38	86,2	140,4
21	Ex2	06/07/2016	9:05	9:25	20	2	0	1	0	0	0	183	96,6	172,2
22	Ex3	06/07/2016	9:27	9:47	20	0	0	2	2	1	1	6572	88,4	111,4
23	Ex6	06/07/2016	9:54	10:14	20	0	0	0	0	1	0	1980	106,4	122,8
24	Ex4	06/07/2016	10:24	10:44	20	4	3	4	5	0	0	891	88,3	151,2
25	Ex8	06/07/2016	10:46	11:06	20	0	0	0	0	0	0	1980	65,2	85,4
26	Ex1	06/07/2016	11:11	11:31	20	0	0	0	0	0	0	38	86,2	140,4
27	Ex2	06/07/2016	11:31	11:51	20	0	0	0	0	0	0	183	96,6	172,2
28	Ex3	06/07/2016	11:54	12:14	20	0	0	0	0	0	0	6572	88,4	111,4
29	Ex6	06/07/2016	12:17	12:37	20	0	0	0	0	0	0	1980	106,4	122,8
30	Ex4	06/07/2016	12:38	12:58	20	2	6	0	0	0	0	891	88,3	151,2
31	Ex8	06/07/2016	12:59	13:19	20	0	0	0	0	0	0	1980	65,2	85,4
32	Ex10	06/07/2016	13:23	13:43	20	1	1	0	0	0	0	33600	102,9	99,5
33	Ex15	06/07/2016	13:47	14:07	20	1	0	0	0	0	0	4320	109,1	197,6
34	Ex14	06/07/2016	14:09	14:29	20	0	0	0	0	0	0	1620	95,8	127,4
35	Ex11	06/07/2016	14:43	15:03	20	2	1	1	1	0	0	2860	78,2	92,5
36	Ex13	06/07/2016	15:04	15:24	20	0	0	0	0	0	0	7544	75,4	123,6
37	Ex12	06/07/2016	15:25	15:45	20	0	0	1	1	0	0	1224	96,1	164,8
38	Ex10	12/07/2016	10:23	10:43	20	0	0	0	0	0	0	5460	102,9	99,5
39	Ex15	12/07/2016	10:46	11:06	20	2	1	0	0	1	1	2268	109,1	197,6
40	Ex14	12/07/2016	11:09	11:29	20	0	0	0	0	0	0	920	95,8	127,4
41	Ex11	12/07/2016	11:32	11:52	20	5	11	0	0	0	0	2200	78,2	92,5
42	Ex13	12/07/2016	11:57	12:17	20	0	0	0	0	0	0	3480	75,4	123,6
43	Ex12	12/07/2016	12:20	12:40	20	1	2	0	0	0	0	283	96,1	164,8
44	Ex1	12/07/2016	12:48	13:08	20	0	0	0	0	0	0	288	86,2	140,4
45	Ex2	12/07/2016	13:10	13:30	20	0	0	1	0	0	0	598	96,6	172,2
46	Ex3	12/07/2016	13:33	13:53	20	2	3	0	0	0	0	6840	88,4	111,4
47	Ex6	12/07/2016	13:58	14:18	20	1	1	0	0	0	0	310	106,4	122,8
48	Ex4	12/07/2016	14:36	14:56	20	0	0	0	0	0	0	1536	88,3	151,2
49	Ex8	12/07/2016	14:57	15:17	20	0	0	0	0	0	0	2112	65,2	85,4
50	Ex10	12/07/2016	15:24	15:44	20	0	0	0	0	0	0	5460	102,9	99,5
51	Ex15	12/07/2016	15:45	16:05	20	0	0	0	0	0	0	2268	109,1	197,6
52	Ex8	15/07/2016	10:26	10:46	20	0	0	0	0	0	0	2112	65,2	85,4
53	Ex4	15/07/2016	10:50	11:10	20	0	0	0	0	0	0	1536	88,3	151,2
54	Ex6	15/07/2016	11:12	11:32	20	0	0	0	0	0	0	310	106,4	122,8
55	Ex3	15/07/2016	11:34	11:54	20	1	3	2	3	0	0	6840	88,4	111,4
56	Ex2	15/07/2016	11:55	12:15	20	0	0	0	0	0	0	598	96,6	172,2
57	Ex1	15/07/2016	12:16	12:36	20	0	0	0	0	0	0	288	86,2	140,4
58	Ex12	15/07/2016	12:40	13:00	20	0	0	0	0	1	1	283	96,1	164,8
59	Ex13	15/07/2016	13:02	13:22	20	0	0	1	2	1	3	3480	75,4	123,6
60	Ex11	15/07/2016	13:24	13:44	20	3	5	2	1	2	1	2200	78,2	92,5
61	Ex14	15/07/2016	13:48	14:08	20	4	8	1	1	2	4	920	95,8	127,4
62	Ex15	15/07/2016	14:13	14:33	20	1	1	1	1	0	0	2268	109,1	197,6
63	Ex10	15/07/2016	14:34	14:54	20	0	0	0	0	0	0	5460	102,9	99,5
64	Ex8	15/07/2016	15:08	15:28	20	1	0	1	1	0	0	2112	65,2	85,4
65	Ex4	15/07/2016	15:29	15:49	20	0	0	0	0	0	0	1536	88,3	151,2
66	Ex3	15/07/2016	15:50	16:10	20	0	0	0	0	0	0	6840	88,4	111,4
67	Ex15	27/07/2016	10:30	10:50	20	0	0	0	0	0	0	4536	109,1	197,6
68	Ex15	28/07/2016	8:50	9:10	20	1	1	0	0	0	0	4536	109,1	197,6
69	Ex10	28/07/2016	9:12	9:32	20	1	1	1	0	0	0	5904	102,9	99,5
70	Ex14	28/07/2016	9:34	9:54	20	0	0	0	0	1	0	832	95,8	127,4
71	Ex11	28/07/2016	9:57	10:17	20	7	7	2	0	0	0	432	78,2	92,5
72	Ex13	28/07/2016	10:20	10:40	20	0	0	0	0	0	0	888	75,4	123,6
73	Ex2	28/07/2016	10:49	11:09	20	0	0	0	0	1	0	860	96,6	172,2
74	Ex3	28/07/2016	11:12	11:32	20	0	0	0	0	0	0	816	88,4	111,4
75	Ex4	28/07/2016	11:36	11:56	20	0	0	0	0	0	0	460	88,3	151,2
76	Ex8	28/07/2016	12:01	12:21	20	0	0	0	0	0	0	1220	65,2	85,4
77	Ex15	28/07/2016	12:27	12:47	20	0	0	0	0	0	0	4536	109,1	197,6
78	Ex10	28/07/2016	12:48	13:08	20	0	0	1	0	0	0	5904	102,9	99,5
79	Ex14	28/07/2016	13:12	13:32	20	0	0	0	0	0	0	832	95,8	127,4
80	Ex11	28/07/2016	13:33	13:53	20	0	0	0	0	0	0	432	78,2	92,5
81	Ex13	28/07/2016	13:54	14:14	20	0	0	0	0	0	0	888	75,4	123,6
82	Ex2	28/07/2016	14:38	14:58	20	0	0	0	0	0	0	860	96,6	172,2
83	Ex3	28/07/2016	14:51	15:19	20	0	0	0	0	0	0	816	88,4	111,4
84	Ex4	28/07/2016	15:20	15:40	20	0	0	0	0	0	0	460	88,3	151,2
85	Ex8	28/07/2016	15:41	16:01	20	0	0	0	0	0	0	1220	65,2	85,4
