# Supplementary material for: Evidence for a double mutualistic interaction between a lizard and a Mediterranean gymnosperm, Ephedra fragilis
Source: AoB Plants. 2019 Jan 11;11(1):plz001. doi: 10.1093/aobpla/plz001 (PMC6379517; doi:10.1093/aobpla/plz001)
Supplement: Supporting Information [file plz001_suppl_supporting_information.zip › plz001_suppl_Supporting_Information-1.csv]

Census.ID	Plant.ID	Plant.sex	Year	Data	Initial.time	Final.time	Census.time	Male.lizards	Female.lizards	Young.lizards	Insects	Plant.flowers	Height (cm)	Width(cm)
1	Ex40	M	2016	03/05/2016	10:40	11:00	20	0	1	0	0	24012	85,2	141,9
2	Ex30	F	2016	03/05/2016	11:03	11:23	20	1	3	0	0	72600	86,2	140,4
3	Ex43	M	2016	03/05/2016	11:29	11:49	20	0	0	0	0	33840	132,6	132,9
4	Ex35	F	2016	03/05/2016	12:00	12:20	20	0	4	0	0	44392	96,6	172,2
5	Ex42	M	2016	03/05/2016	12:24	12:44	20	7	3	1	2	21330	101,2	122,5
6	Ex44	M	2016	03/05/2016	12:51	13:11	20	1	1	0	1	42900	103,2	157,6
7	Ex37	F	2016	03/05/2016	13:19	13:39	20	3	0	0	0	22440	88,3	151,2
8	Ex45	M	2016	03/05/2016	14:06	14:26	20	2	1	0	0	25200	102,8	145,6
9	Ex46	M	2016	03/05/2016	14:32	14:52	20	0	1	0	0	1035	95,6	125,8
10	Ex47	M	2016	03/05/2016	14:57	15:17	20	4	7	0	0	11500	79,9	122,8
11	Ex38	F	2016	03/05/2016	15:29	15:49	20	0	0	0	0	17690	106,1	105,2
12	Ex48	M	2016	03/05/2016	15:57	16:17	20	3	4	0	0	57330	95,4	159,7
13	Ex32	F	2016	03/05/2016	16:28	16:48	20	0	0	0	0	27360	78,2	92,5
14	Ex39	F	2016	03/05/2016	16:54	17:14	20	0	0	0	1	28140	91,5	165,2
15	Ex49	M	2016	03/05/2016	17:26	17:46	20	0	0	0	0	19840	67,4	117,4
16	Ex30	F	2016	03/05/2016	17:55	18:15	20	0	0	0	0	72600	86,2	140,4
17	Ex31	F	2016	16/05/2016	10:21	10:41	20	0	0	0	0	37506	102,9	99,5
18	Ex48	M	2016	16/05/2016	10:48	11:11	23	0	1	0	1	57330	95,4	159,7
19	Ex34	F	2016	16/05/2016	11:13	11:33	20	3	1	0	0	35560	109,1	197,6
20	Ex50	M	2016	16/05/2016	11:44	12:04	20	1	0	0	1	151	81,7	177,5
21	Ex32	F	2016	16/05/2016	12:08	12:28	20	0	0	0	0	27360	78,2	92,5
22	Ex47	M	2016	16/05/2016	12:31	12:51	20	0	0	0	0	11500	79,9	122,8
23	Ex46	M	2016	16/05/2016	12:52	13:12	20	2	0	0	0	1035	95,6	125,8
24	Ex37	F	2016	16/05/2016	13:13	13:33	20	4	1	0	0	22440	88,3	151,2
25	Ex45	M	2016	16/05/2016	13:36	13:56	20	0	1	0	0	25200	102,8	145,6
26	Ex30	F	2016	16/05/2016	14:01	14:21	20	5	2	0	0	72600	86,2	140,4
27	Ex40	M	2016	16/05/2016	14:22	14:42	20	0	1	0	0	24012	85,2	141,9
28	Ex35	F	2016	16/05/2016	14:43	15:03	20	0	0	0	0	44392	96,6	172,2
29	Ex43	M	2016	16/05/2016	15:03	15:23	20	2	1	0	3	33840	132,6	132,9
30	Ex36	F	2016	16/05/2016	15:27	15:47	20	0	0	0	0	27440	88,4	111,4
31	Ex44	M	2016	16/05/2016	15:48	16:08	20	0	0	0	0	42900	103,2	157,6
32	Ex37	F	2016	16/05/2016	16:09	16:29	20	0	0	0	0	22440	88,3	151,2
33	Ex40	M	2016	19/05/2016	10:28	10:48	20	0	0	0	0	24012	85,2	141,9
34	Ex30	F	2016	19/05/2016	10:49	11:09	20	12	6	1	0	72600	86,2	140,4
35	Ex40	M	2016	19/05/2016	11:13	11:33	20	0	0	0	0	24012	85,2	141,9
36	Ex35	F	2016	19/05/2016	11:34	11:54	20	0	1	0	0	44392	96,6	172,2
37	Ex41	M	2016	19/05/2016	11:56	12:16	20	1	0	0	0	40300	96,4	180,5
38	Ex37	F	2016	19/05/2016	12:27	12:47	20	0	5	0	0	22440	88,3	151,2
39	Ex42	M	2016	19/05/2016	12:48	13:08	20	0	0	0	3	21330	101,2	122,5
40	Ex36	F	2016	19/05/2016	13:13	13:33	20	0	0	0	0	27440	88,4	111,4
41	Ex46	M	2016	19/05/2016	13:42	14:02	20	0	0	0	0	1035	95,6	125,8
42	Ex45	M	2016	19/05/2016	14:03	14:23	20	0	0	0	0	25200	102,8	145,6
43	Ex34	F	2016	19/05/2016	14:27	14:47	20	3	3	0	0	35560	109,1	197,6
44	Ex48	M	2016	19/05/2016	14:50	15:10	20	1	0	0	0	57330	95,4	159,7
45	Ex32	F	2016	19/05/2016	15:11	15:31	20	0	0	0	0	27360	78,2	92,5
46	Ex50	M	2016	19/05/2016	15:33	15:53	20	0	0	0	0	151	81,7	177,5
47	Ex33	F	2016	19/05/2016	15:54	16:14	20	0	1	0	0	56050	75,4	123,6
48	Ex34	F	2016	20/05/2016	10:10	10:30	20	0	0	0	0	35560	109,1	197,6
49	Ex48	M	2016	20/05/2016	10:33	10:53	20	0	0	0	0	57330	95,4	159,7
50	Ex32	F	2016	20/05/2016	10:55	11:15	20	0	0	0	0	27360	78,2	92,5
51	Ex50	M	2016	20/05/2016	11:16	11:36	20	1	0	0	0	151	81,7	177,5
52	Ex33	F	2016	20/05/2016	11:37	11:57	20	1	1	0	0	56050	75,4	123,6
53	Ex40	M	2016	20/05/2016	12:04	12:24	20	1	0	0	0	24012	85,2	141,9
54	Ex30	F	2016	20/05/2016	12:25	12:45	20	6	1	3	0	72600	86,2	140,4
55	Ex41	M	2016	20/05/2016	12:47	13:07	20	0	0	0	0	40300	96,4	180,5
56	Ex35	F	2016	20/05/2016	13:08	13:28	20	1	0	0	0	44392	96,6	172,2
57	Ex36	F	2016	20/05/2016	13:32	13:52	20	0	0	0	0	27440	88,4	111,4
58	Ex42	M	2016	20/05/2016	13:56	14:16	20	6	0	0	0	21330	101,2	122,5
59	Ex37	F	2016	20/05/2016	14:19	14:39	20	4	5	1	0	22440	88,3	151,2
60	Ex45	M	2016	20/05/2016	14:42	15:02	20	2	0	0	1	25200	102,8	145,6
61	Ex46	M	2016	20/05/2016	15:07	15:27	20	1	1	0	0	1035	95,6	125,8
62	Ex47	M	2016	20/05/2016	15:30	15:50	20	2	5	0	0	11500	79,9	122,8
63	Ex37	F	2016	20/05/2016	15:52	16:12	20	0	0	0	0	22440	88,3	151,2
64	Ex47	M	2016	23/05/2016	10:15	10:35	20	3	3	1	0	11500	79,9	122,8
65	Ex46	M	2016	23/05/2016	10:37	10:58	20	1	1	0	0	1035	95,6	125,8
66	Ex37	F	2016	23/05/2016	11:00	11:20	20	0	0	0	0	22440	88,3	151,2
67	Ex45	M	2016	23/05/2016	11:21	11:41	20	0	0	0	0	25200	102,8	145,6
68	Ex36	F	2016	23/05/2016	11:43	12:03	20	0	0	0	0	27440	88,4	111,4
69	Ex42	M	2016	23/05/2016	12:08	12:28	20	9	3	0	0	21330	101,2	122,5
70	Ex35	F	2016	23/05/2016	12:30	12:50	20	0	0	0	0	44392	96,6	172,2
71	Ex41	M	2016	23/05/2016	12:51	13:11	20	0	0	0	0	40300	96,4	180,5
72	Ex40	M	2016	23/05/2016	13:15	13:35	20	1	0	0	1	24012	85,2	141,9
73	Ex30	F	2016	23/05/2016	13:36	13:56	20	4	2	0	0	72600	86,2	140,4
74	Ex34	F	2016	23/05/2016	14:03	14:23	20	1	2	0	0	35560	109,1	197,6
75	Ex48	M	2016	23/05/2016	14:24	14:44	20	0	3	0	0	57330	95,4	159,7
76	Ex32	F	2016	23/05/2016	14:46	15:06	20	0	0	0	0	27360	78,2	92,5
77	Ex50	M	2016	23/05/2016	15:08	15:28	20	1	0	0	1	151	81,7	177,5
78	Ex33	F	2016	23/05/2016	15:32	15:52	20	0	0	0	0	56050	75,4	123,6
79	Ex31	F	2016	23/05/2016	15:53	16:13	20	0	0	0	0	37506	102,9	99,5
80	Ex40	M	2016	26/05/2016	8:30	8:50	20	0	0	0	1	24012	85,2	141,9
81	Ex30	F	2016	26/05/2016	8:51	9:11	20	4	0	0	1	72600	86,2	140,4
82	Ex41	M	2016	26/05/2016	9:12	9:32	20	0	0	0	0	40300	96,4	180,5
83	Ex35	F	2016	26/05/2016	9:35	9:55	20	0	0	0	1	44392	96,6	172,2
84	Ex36	F	2016	26/05/2016	9:56	10:16	20	0	0	0	0	27440	88,4	111,4
85	Ex42	M	2016	26/05/2016	10:18	10:38	20	6	1	0	0	21330	101,2	122,5
86	Ex37	F	2016	26/05/2016	10:41	11:01	20	0	0	0	0	22440	88,3	151,2
87	Ex45	M	2016	26/05/2016	11:05	11:25	20	1	1	0	0	25200	102,8	145,6
88	Ex46	M	2016	26/05/2016	11:33	11:53	20	2	0	0	0	1035	95,6	125,8
89	Ex47	M	2016	26/05/2016	11:54	12:14	20	0	0	0	0	11500	79,9	122,8
90	Ex34	F	2016	26/05/2016	12:20	12:40	20	1	1	0	0	35560	109,1	197,6
91	Ex48	M	2016	26/05/2016	12:41	13:01	20	1	2	0	2	57330	95,4	159,7
92	Ex32	F	2016	26/05/2016	13:02	13:22	20	0	0	0	0	27360	78,2	92,5
93	Ex50	M	2016	26/05/2016	13:24	13:44	20	0	0	0	1	151	81,7	177,5
94	Ex33	F	2016	26/05/2016	13:45	14:05	20	0	0	0	0	56050	75,4	123,6
95	Ex40	M	2016	26/05/2016	14:20	14:40	20	0	1	0	3	24012	85,2	141,9
96	Ex30	F	2016	26/05/2016	14:44	15:04	20	6	2	0	2	72600	86,2	140,4
97	Ex41	M	2016	26/05/2016	15:05	15:25	20	0	0	0	0	40300	96,4	180,5
98	Ex35	F	2016	26/05/2016	15:25	15:45	20	0	0	0	0	44392	96,6	172,2
99	Ex34	F	2016	30/05/2016	10:27	10:47	20	4	2	0	0	35560	109,1	197,6
100	Ex48	M	2016	30/05/2016	10:48	11:08	20	4	4	1	0	57330	95,4	159,7
101	Ex32	F	2016	30/05/2016	11:09	11:29	20	0	0	0	0	27360	78,2	92,5
102	Ex50	M	2016	30/05/2016	11:31	11:51	20	0	0	0	0	151	81,7	177,5
103	Ex33	F	2016	30/05/2016	11:53	12:13	20	1	0	0	0	56050	75,4	123,6
104	Ex46	M	2016	30/05/2016	12:20	12:40	20	2	0	0	0	1035	95,6	125,8
105	Ex37	F	2016	30/05/2016	12:41	13:01	20	0	0	0	0	22440	88,3	151,2
106	Ex45	M	2016	30/05/2016	13:03	13:23	20	1	0	0	0	25200	102,8	145,6
107	Ex42	M	2016	30/05/2016	13:26	13:46	20	4	6	0	0	21330	101,2	122,5
108	Ex36	F	2016	30/05/2016	13:50	14:10	20	0	1	0	0	27440	88,4	111,4
109	Ex41	M	2016	30/05/2016	14:12	14:32	20	0	0	0	0	40300	96,4	180,5
110	Ex35	F	2016	30/05/2016	14:34	14:54	20	1	1	0	0	44392	96,6	172,2
111	Ex40	M	2016	30/05/2016	14:55	15:15	20	0	0	0	0	24012	85,2	141,9
112	Ex30	F	2016	30/05/2016	15:16	15:36	20	6	0	0	0	72600	86,2	140,4
113	Ex37	F	2016	30/05/2016	15:38	15:58	20	0	0	0	0	22440	88,3	151,2
114	Ex46	M	2016	30/05/2016	15:59	16:19	20	0	2	0	0	1035	95,6	125,8
115	Ex40	M	2016	01/06/2016	10:28	10:48	20	0	0	0	0	24012	85,2	141,9
116	Ex30	F	2016	01/06/2016	10:49	11:09	20	4	1	1	1	72600	86,2	140,4
117	Ex41	M	2016	01/06/2016	11:10	11:30	20	2	0	0	0	40300	96,4	180,5
118	Ex35	F	2016	01/06/2016	11:32	11:52	20	0	1	0	0	44392	96,6	172,2
119	Ex36	F	2016	01/06/2016	11:53	12:13	20	0	0	0	0	27440	88,4	111,4
120	Ex42	M	2016	01/06/2016	12:18	12:38	20	0	1	0	0	21330	101,2	122,5
121	Ex37	F	2016	01/06/2016	12:39	12:59	20	0	1	0	0	22440	88,3	151,2
122	Ex45	M	2016	01/06/2016	13:09	13:22	20	0	0	0	0	25200	102,8	145,6
123	Ex46	M	2016	01/06/2016	13:23	13:43	20	1	1	0	0	1035	95,6	125,8
124	Ex34	F	2016	01/06/2016	14:03	14:23	20	1	0	0	0	35560	109,1	197,6
125	Ex48	M	2016	01/06/2016	14:27	14:48	20	3	1	0	0	57330	95,4	159,7
126	Ex32	F	2016	01/06/2016	14:52	15:12	20	0	0	0	0	27360	78,2	92,5
127	Ex50	M	2016	01/06/2016	15:13	15:33	20	0	0	0	0	151	81,7	177,5
128	Ex33	F	2016	01/06/2016	15:35	15:55	20	0	0	0	0	56050	75,4	123,6
129	Ex40	M	2016	01/06/2016	16:01	16:21	20	0	0	0	0	24012	85,2	141,9
130	Ex30	F	2016	01/06/2016	16:22	16:42	20	7	5	0	0	72600	86,2	140,4
131	Ex41	M	2016	01/06/2016	16:43	17:03	20	0	1	0	0	40300	96,4	180,5
132	Ex35	F	2016	01/06/2016	17:03	17:23	20	0	0	0	0	44392	96,6	172,2
133	Ex45	M	2016	01/06/2016	17:24	17:44	20	0	0	0	0	25200	102,8	145,6
134	Ex37	F	2016	01/06/2016	17:46	18:06	20	0	0	0	0	22440	88,3	151,2
135	Ex40	M	2016	02/06/2016	8:43	9:03	20	0	0	0	0	24012	85,2	141,9
136	Ex30	F	2016	02/06/2016	9:04	9:24	20	6	10	0	0	72600	86,2	140,4
137	Ex41	M	2016	02/06/2016	9:26	9:46	20	1	0	0	0	40300	96,4	180,5
138	Ex35	F	2016	02/06/2016	9:47	10:07	20	1	0	1	0	44392	96,6	172,2
139	Ex42	M	2016	02/06/2016	10:09	10:29	20	1	1	1	1	21330	101,2	122,5
140	Ex37	F	2016	02/06/2016	10:30	10:50	20	0	0	0	0	22440	88,3	151,2
141	Ex45	M	2016	02/06/2016	10:52	11:12	20	1	0	0	0	25200	102,8	145,6
142	Ex36	F	2016	02/06/2016	11:15	11:35	20	0	0	0	0	27440	88,4	111,4
143	Ex46	M	2016	02/06/2016	11:39	11:59	20	0	1	0	0	1035	95,6	125,8
144	Ex34	F	2016	02/06/2016	12:03	12:23	20	1	2	0	0	35560	109,1	197,6
145	Ex48	M	2016	02/06/2016	12:24	12:44	20	6	1	0	0	57330	95,4	159,7
146	Ex32	F	2016	02/06/2016	12:45	13:05	20	0	0	0	0	27360	78,2	92,5
147	Ex50	M	2016	02/06/2016	13:06	13:26	20	0	0	0	0	151	81,7	177,5
148	Ex33	F	2016	02/06/2016	13:27	13:47	20	0	0	0	0	56050	75,4	123,6
149	Ex40	M	2016	02/06/2016	14:10	14:30	20	0	0	0	0	24012	85,2	141,9
150	Ex30	F	2016	02/06/2016	14:31	14:51	20	2	3	1	0	72600	86,2	140,4
151	Ex41	M	2016	02/06/2016	14:52	15:12	20	0	0	0	0	40300	96,4	180,5
152	Ex35	F	2016	02/06/2016	15:13	15:33	20	1	0	0	1	44392	96,6	172,2
153	Ex36	F	2016	02/06/2016	15:33	15:53	20	0	0	0	0	27440	88,4	111,4
154	VF1	F	2015	07/05/2015	8:39	8:54	15	0	0	0	0	12000	101,4	129,2
155	VM1	M	2015	07/05/2015	9:07	9:22	15	5	0	0	1	25760	109,2	179,4
156	VF2	F	2015	07/05/2015	9:39	9:54	15	0	0	0	0	6156	74,2	72,8
157	VM2	M	2015	07/05/2015	10:00	10:10	10	6	0	0	1	6650	109,2	126,8
158	VF3	F	2015	07/05/2015	10:18	10:28	10	0	0	0	0	5310	74,8	188,2
159	VM3	M	2015	07/05/2015	10:31	10:41	10	1	0	0	1	11250	103,2	167
160	VF4	F	2015	07/05/2015	10:47	10:57	10	1	0	0	0	3840	87,2	170,4
161	VM4	M	2015	07/05/2015	11:04	11:16	12	1	1	0	0	14520	87,2	170,4
162	VF5	F	2015	07/05/2015	11:17	11:28	11	3	1	0	0	7840	89,2	158,4
163	VM5	M	2015	07/05/2015	11:45	12:02	17	3	2	0	0	4400	83,4	103,6
164	VF6	F	2015	07/05/2015	12:45	13:00	15	0	0	0	0	880	103,4	106,8
165	VM6	M	2015	07/05/2015	13:05	13:20	15	0	0	0	0	12540	84,2	136,4
166	VF7	F	2015	07/05/2015	13:48	14:03	15	0	0	0	0	5520	89,2	129,4
167	VM7	M	2015	07/05/2015	14:04	14:19	15	0	0	0	0	22000	110,2	173
168	VF8	F	2015	07/05/2015	14:38	14:45	15	1	0	0	0	21600	73,4	112,2
169	VM8	M	2015	07/05/2015	14:46	15:01	15	0	0	0	0	21600	98,4	161,2
170	VF9	F	2015	07/05/2015	15:04	15:19	15	0	0	0	0	700	81,6	107,2
171	VM9	M	2015	07/05/2015	15:25	15:40	15	1	0	0	1	12600	106,2	162,8
172	VM10	M	2015	07/05/2015	15:45	16:00	15	0	0	0	1	19500	67,2	78,4
173	VF10	F	2015	07/05/2015	16:06	16:21	15	0	0	0	0	450	88,2	182,4
174	VM1	M	2015	07/05/2015	16:40	16:55	15	1	0	0	1	25760	109,2	179,4
175	VF1	F	2015	07/05/2015	17:00	17:15	15	1	0	0	2	12000	101,4	129,2
176	VF2	F	2015	07/05/2015	17:23	17:38	15	0	0	0	0	6156	74,2	72,8
177	VM2	M	2015	07/05/2015	17:40	17:55	15	1	1	0	1	6650	109,2	126,8
178	VF5	F	2015	07/05/2015	18:00	18:15	15	0	0	0	0	7840	89,2	158,4
179	VM4	M	2015	07/05/2015	18:16	18:31	15	0	0	0	1	14520	87,2	170,4
180	VF1	F	2015	08/05/2015	11:25	11:40	15	0	1	0	0	12000	101,4	129,2
181	VM1	M	2015	08/05/2015	11:42	12:00	18	2	0	0	0	25760	109,2	179,4
182	VF2	F	2015	08/05/2015	12:04	12:19	15	0	0	0	0	6156	74,2	72,8
183	VM2	M	2015	08/05/2015	12:20	12:35	15	0	0	0	0	6650	109,2	126,8
184	VF3	F	2015	08/05/2015	12:38	12:53	15	0	0	0	0	5310	74,8	188,2
185	VF4	F	2015	08/05/2015	13:00	13:15	15	0	0	0	0	3840	87,2	170,4
186	VM3	M	2015	08/05/2015	13:16	13:31	15	0	0	0	0	11250	103,2	167
187	VF5	F	2015	08/05/2015	13:32	13:47	15	0	1	0	0	7840	89,2	158,4
188	VM4	M	2015	08/05/2015	13:48	14:03	15	0	0	0	0	14520	87,2	170,4
189	VF6	F	2015	12/05/2015	10:52	11:07	15	0	0	0	1	880	103,4	106,8
190	VM6	M	2015	12/05/2015	11:15	11:30	15	0	0	0	1	12540	84,2	136,4
191	VF7	F	2015	12/05/2015	11:35	11:50	15	1	0	0	0	5520	89,2	129,4
192	VM7	M	2015	12/05/2015	11:56	12:14	18	0	0	0	3	22000	110,2	173
193	VF8	F	2015	12/05/2015	12:20	12:36	16	1	0	0	6	21600	73,4	112,2
194	VM11	M	2015	12/05/2015	12:42	12:57	15	0	0	0	4	8480
195	VF9	F	2015	12/05/2015	13:07	13:22	15	0	0	1	2	700	81,6	107,2
196	VM8	M	2015	12/05/2015	13:28	13:43	15	0	0	0	5	21600	98,4	161,2
197	VM9	M	2015	12/05/2015	13:48	14:03	15	0	0	0	0	12600	106,2	162,8
198	VM10	M	2015	12/05/2015	14:12	14:30	18	1	5	0	1	19500	67,2	78,4
199	VF10	F	2015	12/05/2015	14:37	14:52	15	0	0	0	1	450	88,2	182,4
200	VF1	F	2015	12/05/2015	15:59	16:14	15	0	0	0	5	12000	101,4	129,2
201	VM1	M	2015	12/05/2015	16:24	16:40	15	0	0	0	1	25760	109,2	179,4
202	VF2	F	2015	12/05/2015	16:52	17:07	15	0	0	0	3	6156	74,2	72,8
203	VM2	M	2015	12/05/2015	17:19	17:28	17	1	1	0	3	6650	109,2	126,8
204	VF5	F	2015	12/05/2015	17:34	17:49	15	0	0	0	0	7840	89,2	158,4
205	VF1	F	2015	15/05/2015	9:00	9:15	15	0	1	0	1	12000	101,4	129,2
206	VM1	M	2015	15/05/2015	9:18	9:33	15	4	0	0	0	25760	109,2	179,4
207	VF2	F	2015	15/05/2015	9:40	9:55	15	0	0	0	0	6156	74,2	72,8
208	VM2	M	2015	15/05/2015	9:57	10:07	10	9	2	0	1	6650	109,2	126,8
209	VF3	F	2015	15/05/2015	10:15	10:30	15	0	0	0	0	5310	74,8	188,2
210	VM3	M	2015	15/05/2015	10:32	10:47	15	0	0	0	1	11250	103,2	167
211	VM5	M	2015	15/05/2015	10:50	11:05	15	2	1	0	0	4400	83,4	103,6
212	VF5	F	2015	15/05/2015	11:08	11:23	15	0	0	0	0	7840	89,2	158,4
213	VM4	M	2015	15/05/2015	11:25	11:40	15	0	0	0	0	14520	87,2	170,4
214	VF8	F	2015	15/05/2015	11:57	12:12	15	0	0	0	0	21600	73,4	112,2
215	VM11	M	2015	15/05/2015	12:14	12:29	15	0	0	0	1	8480
216	Br9	F	2015	15/05/2015	12:32	12:47	15	0	0	0	1
217	VM8	M	2015	15/05/2015	12:48	13:03	15	0	0	0	0	21600	98,4	161,2
218	VF9	F	2015	15/05/2015	13:05	13:20	15	1	0	0	1	700	81,6	107,2
219	VM9	M	2015	15/05/2015	13:25	13:40	15	0	0	0	0	12600	106,2	162,8
220	Br7	F	2015	15/05/2015	13:45	14:00	15	13	0	0	0
221	Br10	F	2015	15/05/2015	14:12	14:27	15	0	0	0	0
222	VF6	F	2015	18/05/2015	10:23	10:38	15	0	0	0	0	880	103,4	106,8
223	VF7	F	2015	18/05/2015	10:43	10:58	15	0	0	0	0	5520	89,2	129,4
224	VM7	M	2015	18/05/2015	11:00	11:15	15	0	0	0	0	22000	110,2	173
225	VM8	M	2015	18/05/2015	11:17	11:32	15	0	0	0	1	21600	98,4	161,2
226	VF9	F	2015	18/05/2015	11:34	11:49	15	0	0	0	0	700	81,6	107,2
227	VM11	M	2015	18/05/2015	11:50	12:05	15	0	0	0	0	8480
228	VF8	F	2015	18/05/2015	12:07	12:22	15	2	1	0	1	21600	73,4	112,2
229	Br9	F	2015	18/05/2015	12:28	12:43	15	1	0	0	1
230	VM9	M	2015	18/05/2015	12:45	13:02	17	2	2	1	0	12600	106,2	162,8
231	Br7	F	2015	18/05/2015	13:03	13:18	15	5	0	1	0
232	VM10	M	2015	18/05/2015	13:33	13:51	18	1	4	0	0	19500	67,2	78,4
233	VF10	F	2015	18/05/2015	13:55	14:10	15	0	0	0	0	450	88,2	182,4
234	VM1	M	2015	18/05/2015	14:12	14:28	16	9	1	0	0	25760	109,2	179,4
235	VF1	F	2015	18/05/2015	14:31	14:46	15	1	0	0	0	12000	101,4	129,2
236	VF2	F	2015	18/05/2015	14:52	15:07	15	0	0	0	0	6156	74,2	72,8
237	VM2	M	2015	18/05/2015	15:09	15:26	17	4	8	0	0	6650	109,2	126,8
238	VF3	F	2015	18/05/2015	15:28	15:43	15	0	0	0	0	5310	74,8	188,2
239	VM3	M	2015	18/05/2015	15:44	15:59	15	0	0	0	0	11250	103,2	167
240	VF5	F	2015	18/05/2015	16:00	16:15	15	0	0	0	0	7840	89,2	158,4
241	VM4	M	2015	18/05/2015	16:00	16:15	15	0	0	0	1	14520	87,2	170,4
242	VF1	F	2015	21/05/2015	12:14	12:29	15	1	0	0	0	12000	101,4	129,2
243	VF8	F	2015	21/05/2015	13:40	13:55	15	1	1	1	1	21600	73,4	112,2
244	VM11	M	2015	21/05/2015	14:35	14:52	17	1	0	1	0	8480
245	VF8	F	2015	21/05/2015	14:42	14:57	15	2	1	1	0	21600	73,4	112,2
246	Br7	F	2015	21/05/2015	16:20	16:36	16	1	3	0	0
247	VM11	M	2015	21/05/2015	16:40	16:55	15	0	0	0	0	8480
248	VF10	F	2015	21/05/2015	16:57	17:12	15	0	0	0	0	450	88,2	182,4
249	VF5	F	2015	21/05/2015	17:15	17:30	15	0	0	0	0	7840	89,2	158,4
250	VM3	M	2015	21/05/2015	17:35	17:50	15	0	0	0	0	11250	103,2	167
251	VF1	F	2015	22/05/2015	9:35	9:50	15	2	1	0	1	12000	101,4	129,2
252	VM1	M	2015	22/05/2015	9:55	10:10	15	8	0	2	0	25760	109,2	179,4
253	VF2	F	2015	22/05/2015	10:15	10:30	15	0	0	0	0	6156	74,2	72,8
254	VM2	M	2015	22/05/2015	10:32	10:47	15	5	6	0	0	6650	109,2	126,8
255	VF3	F	2015	22/05/2015	10:52	11:07	15	0	0	0	0	5310	74,8	188,2
256	VM3	M	2015	22/05/2015	11:08	11:23	15	0	0	0	1	11250	103,2	167
257	VM5	M	2015	22/05/2015	11:25	11:40	15	0	0	0	1	4400	83,4	103,6
258	VF5	F	2015	22/05/2015	11:41	11:56	15	1	0	0	1	7840	89,2	158,4
259	VM4	M	2015	22/05/2015	11:58	12:13	15	0	1	1	1	14520	87,2	170,4
260	VF10	F	2015	22/05/2015	12:20	12:35	15	0	0	0	0	450	88,2	182,4
261	VM11	M	2015	22/05/2015	12:38	12:53	15	0	0	0	1	8480
262	VF8	F	2015	22/05/2015	12:54	13:09	15	4	2	0	0	21600	73,4	112,2
263	Br9	F	2015	22/05/2015	13:10	13:25	15	0	0	0	0
264	VM8	M	2015	22/05/2015	13:44	14:00	16	0	0	0	0	21600	98,4	161,2
265	VM9	M	2015	22/05/2015	14:01	14:16	15	1	0	0	0	12600	106,2	162,8
266	Br7	F	2015	22/05/2015	14:17	14:41	26	4	0	0	2
267	VF7	F	2015	22/05/2015	14:50	15:05	15	0	0	0	0	5520	89,2	129,4
268	VF6	F	2015	22/05/2015	15:09	15:24	15	0	0	0	0	880	103,4	106,8
269	VM10	M	2015	22/05/2015	15:27	15:42	15	0	0	0	0	19500	67,2	78,4
270	VF5	F	2015	22/05/2015	15:48	16:03	15	0	0	0	0	7840	89,2	158,4
271	VM4	M	2015	22/05/2015	16:04	16:19	15	0	0	0	0	14520	87,2	170,4
272	VM2	M	2015	22/05/2015	16:20	16:35	15	3	1	0	0	6650	109,2	126,8
273	VF3	F	2015	22/05/2015	16:39	16:54	15	0	0	0	0	5310	74,8	188,2
274	VM3	M	2015	22/05/2015	16:55	17:10	15	0	0	0	0	11250	103,2	167
275	VF2	F	2015	22/05/2015	17:11	17:27	15	0	1	0	0	6156	74,2	72,8
276	VM1	M	2015	22/05/2015	17:28	17:43	15	0	1	0	0	25760	109,2	179,4
277	VF8	F	2015	23/05/2015	9:00	9:15	15	2	3	2	0	21600	73,4	112,2
278	VM11	M	2015	23/05/2015	9:15	9:32	17	2	0	0	0	8480
279	Br9	F	2015	23/05/2015	9:34	9:49	15	0	0	0	0
280	VM9	M	2015	23/05/2015	9:51	10:06	15	0	1	1	0	12600	106,2	162,8
281	VM8	M	2015	23/05/2015	10:07	10:22	15	1	0	0	0	21600	98,4	161,2
282	VM7	M	2015	23/05/2015	10:25	10:40	15	0	0	0	0	22000	110,2	173
283	VF7	F	2015	23/05/2015	10:41	10:56	15	0	0	0	0	5520	89,2	129,4
284	VF6	F	2015	23/05/2015	10:57	11:12	15	0	0	0	0	880	103,4	106,8
285	Br7	F	2015	23/05/2015	11:15	11:33	18	4	1	1	0
286	VF5	F	2015	23/05/2015	11:43	11:58	15	0	0	0	0	7840	89,2	158,4
287	VM4	M	2015	23/05/2015	11:59	12:14	15	0	2	0	0	14520	87,2	170,4
288	VM5	M	2015	23/05/2015	12:15	12:30	15	0	0	1	0	4400	83,4	103,6
289	VF3	F	2015	23/05/2015	12:31	12:46	15	0	0	0	0	5310	74,8	188,2
290	VM3	M	2015	23/05/2015	12:47	13:02	15	1	1	0	0	11250	103,2	167
291	VF2	F	2015	23/05/2015	13:03	13:18	15	0	0	0	0	6156	74,2	72,8
292	VM1	M	2015	23/05/2015	13:19	13:34	15	6	0	0	0	25760	109,2	179,4
293	VF1	F	2015	23/05/2015	13:35	13:50	15	4	4	1	0	12000	101,4	129,2
