# Supplementary material for: Evidence for a double mutualistic interaction between a lizard and a Mediterranean gymnosperm, Ephedra fragilis
Source: AoB Plants. 2019 Jan 11;11(1):plz001. doi: 10.1093/aobpla/plz001 (PMC6379517; doi:10.1093/aobpla/plz001)
Supplement: Supporting Information [file plz001_suppl_supporting_information.zip › plz001_suppl_Supporting_Information-2.csv]

Plant ID	Data emasc.	Treatment	Rep.	Height (cm)	Width (cm)	Flowers	Fruits
Ex1	28/04/2016	C	1	86,2	140,4	1970	82
Ex2	28/04/2016	C	2	96,6	172,2	1380	120
Ex3	28/04/2016	C	3	88,4	111,4	910	471,25
Ex4	28/04/2016	C	4	88,3	151,2	940	193
Ex5	28/04/2016	C	5	100,6	149,2	1600	0
Ex6	28/04/2016	C	6	106,4	122,8	1090	151
Ex7	28/04/2016	C	7	97,8	142,8	1100	152,5
Ex8	28/04/2016	C	8	65,2	85,4	500	172
Ex9	28/04/2016	C	9	68,6	66,5	560	82
Ex10	28/04/2016	C	10	102,9	99,5	970	536,25
Ex11	28/04/2016	C	11	78,2	92,5	1490	485,3
Ex12	28/04/2016	C	12	96,1	164,8	990	234
Ex13	28/04/2016	C	13	75,4	123,6	1020	134
Ex14	28/04/2016	C	14	95,8	127,4	504	90
Ex15	28/04/2016	C	15	109,1	197,6	1960	472
Ex1	28/04/2016	An	1	86,2	140,4	1450	80
Ex2	28/04/2016	An	2	96,6	172,2	1432	0
Ex3	28/04/2016	An	3	88,4	111,4	980	385
Ex4	28/04/2016	An	4	88,3	151,2	680	162
Ex5	28/04/2016	An	5	100,6	149,2	940	0
Ex6	28/04/2016	An	6	106,4	122,8	1600	327
Ex7	28/04/2016	An	7	97,8	142,8	1160	0
Ex8	28/04/2016	An	8	65,2	85,4	710	151
Ex9	28/04/2016	An	9	68,6	66,5	540	73
Ex10	28/04/2016	An	10	102,9	99,5	1460	658
Ex11	28/04/2016	An	11	78,2	92,5	2060	689
Ex12	28/04/2016	An	12	96,1	164,8	1180	412
Ex13	28/04/2016	An	13	75,4	123,6	800	377,5
Ex14	28/04/2016	An	14	95,8	127,4	772	346
Ex15	28/04/2016	An	15	109,1	197,6	1600	352
Ex1	28/04/2016	In	1	86,2	140,4	2420	11
Ex2	28/04/2016	In	2	96,6	172,2	1560	29
Ex3	28/04/2016	In	3	88,4	111,4	1090	38
Ex4	28/04/2016	In	4	88,3	151,2	1210	28
Ex5	28/04/2016	In	5	100,6	149,2	2100	0
Ex6	28/04/2016	In	6	106,4	122,8	1670	89
Ex7	28/04/2016	In	7	97,8	142,8	1130	0
Ex8	28/04/2016	In	8	65,2	85,4	700	44
Ex9	28/04/2016	In	9	68,6	66,5	460	4
Ex10	28/04/2016	In	10	102,9	99,5	1130	254
Ex11	28/04/2016	In	11	78,2	92,5	1520	169
Ex12	28/04/2016	In	12	96,1	164,8	1560	144
Ex13	28/04/2016	In	13	75,4	123,6	950	341
Ex14	28/04/2016	In	14	95,8	127,4	770	47
Ex15	28/04/2016	In	15	109,1	197,6	1270	161
