# Supplementary material for: Evidence for a double mutualistic interaction between a lizard and a Mediterranean gymnosperm, Ephedra fragilis
Source: AoB Plants. 2019 Jan 11;11(1):plz001. doi: 10.1093/aobpla/plz001 (PMC6379517; doi:10.1093/aobpla/plz001)
Supplement: Supporting Information [file plz001_suppl_supporting_information.zip › plz001_suppl_Supporting_Information-3.csv]

LizID	Date	Hour	Island	Location	Age	Sex	SVL (mm)	Gape width (mm)	Skull lenght (mm)	Pollen (Y/N)	Measured by	Coments	Pollen grains
L82	04/05/2016	15:10	Dragonera	lloc Ephedra	Adult	Male	71,77	11,97	18,58	Y	Fran		12
L83	04/05/2016	16:00	Dragonera	lloc Ephedra	Adult	Female	62,29	9,56	14,97	Y	Fran		1
L84	04/05/2016	16:00	Dragonera	lloc Ephedra	Adult	Male	68,7	11,54	17,53	Y	Fran		56
L85	04/05/2016	16:10	Dragonera	lloc Ephedra	Adult	Male	68,23	12,16	18,56	Y	Fran		59
L86	04/05/2016	16:10	Dragonera	lloc Ephedra	Adult	Male	63,31	11,97	17,65	Y	Fran		0
L87	04/05/2016	16:10	Dragonera	lloc Ephedra	Adult	Male	69,86	11,59	17,72	Y	Fran		7
L88	04/05/2016	16:20	Dragonera	lloc Ephedra	Adult	Female	60,22	8,99	14,79	Y	Fran		30
L89	04/05/2016	16:25	Dragonera	lloc Ephedra	Adult	Male	63,08	11,39	16,99	Y	Fran		5
L90	04/05/2016	17:00	Dragonera	lloc Ephedra	Adult	Male	71,58	10,78	17,55	Y	Fran		6
L91	04/05/2016	17:20	Dragonera	lloc Ephedra	Adult	Male	69,46	11,48	18,22	Y	Fran		7
L92	04/05/2016	18:05	Dragonera	lloc Ephedra	Adult	Female	60,73	9,03	14,35	Y	Fran		1
L102	25/05/2016	10:00	Dragonera	lloc Ephedra	Adult	Female	56,34	7,81	14,37	Y	Fran		137
L103	25/05/2016	11:20	Dragonera	lloc Ephedra	Adult	Male	66,05	11,73	18,21	Y	Fran		212
L104	25/05/2016	11:56	Dragonera	lloc Ephedra	Adult	Female	58,1	9,16	15,41	Y	Fran		275
L105	25/05/2016	12:00	Dragonera	lloc Ephedra	Adult	Female		8,84	15,09	Y	Fran	scape	258
L106	25/05/2016	12:10	Dragonera	lloc Ephedra	Adult	Male	71,22	12,09	18,9	Y	Fran		633
L107	25/05/2016	12:32	Dragonera	lloc Ephedra	Adult	Female	64,34	9,19	15,45	Y	Fran		65
L108	25/05/2016	12:54	Dragonera	lloc Ephedra	Adult	Male	68,06	11,7	17,35	Y	Fran		1678
L109	25/05/2016	13:06	Dragonera	lloc Ephedra	Adult	Female	61,25	8,67	14,76	Y	Fran		92
L110	25/05/2016	13:19	Dragonera	lloc Ephedra	Adult	Male	68,7	10,9	18,83	Y	Fran		373
L111	25/05/2016	13:37	Dragonera	lloc Ephedra	Adult	Male	70,98	12,53	18,67	Y	Fran		201
L112	25/05/2016	14:05	Dragonera	lloc Ephedra	Adult	Male	64,4	10,62	17,44	Y	Fran		22
L113	25/05/2016	14:29	Dragonera	lloc Ephedra	Adult	Male	69,03	11,82	17,8	Y	Fran		21
L114	25/05/2016	15:16	Dragonera	lloc Ephedra	Adult	Male	68,85	11,42	18,32	Y	Fran		407
L115	25/05/2016	15:55	Dragonera	lloc Ephedra	Adult	Female	63,65	8,13	14,7	Y	Fran		1388
L116	25/05/2016	16:30	Dragonera	lloc Ephedra	Adult	Male	68,11	11,31	18,09	Y	Fran		384
L117	25/05/2016	17:31	Dragonera	lloc Ephedra	Adult	Male	71,18	12,07	18,41	Y	Fran		695
L118	25/05/2016	17:40	Dragonera	lloc Ephedra	Adult	Male	68,39	11,84	17,53	Y	Fran		190
L119	25/05/2016	18:15	Dragonera	lloc Ephedra	Adult	Female	56,77	8,47	15,14	Y	Fran		732
